# Supplementary material for: Single Spheroid Metabolomics: Optimizing Sample Preparation of Three-Dimensional Multicellular Tumor Spheroids
Source: Metabolites. 2019 Dec 14;9(12):304. doi: 10.3390/metabo9120304 (PMC6950217; doi:10.3390/metabo9120304)
Supplement: Supplementary file 1 [file metabolites-09-00304-s001.zip]

Archive with 3 entries (3 files):
- Table_S1_1x_5x_10x_15x_MTS.xlsx
- Table_S2_washing_extractions_comparison.xlsx
- Table_S3_proofExperimentMetallodrugs.xlsx
