# Supplementary material for: Single Spheroid Metabolomics: Optimizing Sample Preparation of Three-Dimensional Multicellular Tumor Spheroids
Source: Metabolites. 2019 Dec 14;9(12):304. doi: 10.3390/metabo9120304 (PMC6950217; doi:10.3390/metabo9120304)
Supplement: Supplementary file 1 [file metabolites-09-00304-s001.zip › Table_S1_1x_5x_10x_15x_MTS.xlsx]

## Sheet: metabolitesExtract
Relative responses (C12/C13) of single multicellular tumor spheroids (N=3), 5 (N=3), 10 (N=3) and for 15 spheroids (N=2). Sample preparation applied boiling ethanol extraction with U13C internal standardization and LC high-resolution mass spectrometry
Filename	number_MTS	5CMP(+)	5UMP(+)	AAA(+)	ADP(+)	Ade(+)	Ala(+)	Arg(+)	Asin(+)	GSH(+)	Gln(+)	Glu(+)	Gly(+)	Gsin(+)	His(+)	Isin(+)	Lys(+)	Met(+)	OAS(+)	Phe(+)	Pro(+)	Pyr(+)	Ser(+)	Trp(+)	Tyr(+)	AMP(-)	Lactate(-)	Malate(-)	Palmitic acid(-)	alpha-Ketoglutarate(-)
BE_HCT116_3k_4d_1x_1	1	0.742	0.395	0.026	0.22	0.181	0.017	0.021	0.822	0.917	0.147	0.041	0.074	2.88	0.052	25.349	0.045	0.411	0.041	0.503	0.274	0.107	0.106	0.549	0.941	0.069	86.218	0.131	620.773	0.035
BE_HCT116_3k_4d_1x_2	1	1.297	1.084	0.006	0.371	0.178	0.019	0.028	0.342	1.048	0.19	0.047	0.017	0.766	0.06	9.249	0.059	0.474	0.047	0.531	0.233	0.106	0.092	0.573	1.076	0.346	74.103	0.129	540.64	0.034
BE_HCT116_3k_4d_1x_3	1	1.162	0.974	0.006	0.367	0.125	0.016	0.02	0.315	0.911	0.158	0.043	0.066	0.612	0.041	6.739	0.04	0.371	0.043	0.428	0.209	0.09	0.057	0.476	0.788	0.289	69.692	0.11	438.714	0.022
BE_HCT116_3k_4d_5x_1	5	6.285	3.469	0.053	0.426	0.389	0.101	0.112	0.901	3.782	0.667	0.263		16.512	0.285	129.542	0.463	2.608	0.263	2.695	0.811	0.622	0.46	2.889	6.684	0.58	248.201	0.714	585.04	0.115
BE_HCT116_3k_4d_5x_2	5	5.801	4.048	0.043	1.219	0.559	0.106	0.093	1.533	4.38	0.794	0.223	0.006	10.875	0.234	192.1	0.297	1.91	0.223	2.097	0.585	0.445	0.486	2.211	4.293	0.8	187.006	0.516	586.78	0.157
BE_HCT116_3k_4d_5x_3	5	4.536	3.79	0.041	1.159	0.467	0.105	0.1	2.013	4.234	0.807	0.214	0.007	10.109	0.243	165.664	0.329	2.103	0.214	2.168	0.609	0.471	0.505	2.336	4.522	0.834	270.283	0.556	720.476	0.134
BE_HCT116_3k_4d_10x_1	10	4.612	1.695	0.098	1.887	1.198	0.23	0.435	2.32	6.551	2.18	0.482	0.043	21.586	0.694	280.009	1.042	5.435	0.482	5.762	1.975	0.963	1.213	6.125	12.503	0.401	393.022	1.101	727.954	0.347
BE_HCT116_3k_4d_10x_2	10	10.077	6.734	0.187	1.91	1.542	0.171	0.213	1.828	3.85	1.117	0.469	0.375	10.003	0.48	77.752	0.878	4.279	0.469	4.228	1.961	1.109	0.736	4.644	9.591	2.018	236.772	1.239	594.686	0.465
BE_HCT116_3k_4d_10x_3	10	7.395	4.842	0.143	2.553	1.875	0.225	0.592	2.471	4.084	2.393	0.507	1.457	8.68	0.907	84.143	1.345	6.399	0.507	6.578	3.064	1.111	1.538	7.217	9.282	1.424	238.85	1.305	433.206	0.478
BE_HCT116_3k_4d_15x_2	15	20.262	20.719	0.222	1.84	2.258	0.26	0.404	8.602	7.423	2.463	0.671		63.649	0.897	920.596	1.44	7.211	0.671	8.255	1.146	1.847	1.698	8.835	10.891	3.267	195.435	2.143	2072.26	0.432
BE_HCT116_3k_4d_15x_3	15	12.042	7.785	0.226	3.654	3.501	0.343	0.448	3.715	7.623	2.871	0.74	0.185	21.191	0.87	268.909	1.219	7.389	0.74	6.923	2.905	1.302	1.651	7.562	15.007	1.946	173.472	1.435	698.959	0.473
	RSD [%]	5CMP(+)	5UMP(+)	AAA(+)	ADP(+)	Ade(+)	Ala(+)	Arg(+)	Asin(+)	GSH(+)	Gln(+)	Glu(+)	Gly(+)	Gsin(+)	His(+)	Isin(+)	Lys(+)	Met(+)	OAS(+)	Phe(+)	Pro(+)	Pyr(+)	Ser(+)	Trp(+)	Tyr(+)	AMP(-)	Lactate(-)	Malate(-)	Palmitic acid(-)	alpha-Ketoglutarate(-)
number_MTS	1	0.271264	0.452689	0.911606	0.269463	0.195256	0.0881265	0.189517	0.578584	0.0807612	0.135384	0.069963	0.58968	0.892895	0.187047	0.732869	0.205185	0.124028	0.069963	0.109283	0.137717	0.0944494	0.296928	0.0948447	0.154111	0.62333	0.111607	0.0939748	0.171074	0.238489
	5	0.162994	0.0769622	0.140783	0.472402	0.180416	0.0254399	0.094515	0.376251	0.0754539	0.102315	0.111785	0.108786	0.279765	0.107171	0.193331	0.242612	0.163314	0.111785	0.140816	0.185737	0.186425	0.0467069	0.145568	0.255368	0.186835	0.183456	0.175862	0.123178	0.155407
	10	0.371217	0.575408	0.311922	0.178607	0.220053	0.156786	0.46071	0.152394	0.309932	0.3604	0.0397391	1.18305	0.528961	0.307785	0.780527	0.217693	0.197626	0.0397391	0.216044	0.271206	0.0799966	0.347055	0.215399	0.169923	0.638509	0.309507	0.0856758	0.252184	0.167845
	RSD [%]	average
	1	0.281727
	5	0.165912
	10	0.315376

## Sheet: aminoAcids_pellet
Absolute amounts of amino acids [nmol] from hydrolysed pellets resulting from boiling ethanol extraction of MTS grown from 3x103 viable cells for 96 hours, collected in 1, 5, 10, 15 pooled samples before extraction
Sample	# of MTS	Phe [nmol]	Tyr [nmol]	Pro [nmol]	Ala [nmol]	Gly [nmol]	Arg [nmol]	Lys [nmol]	His [nmol]
blank+ISTD_1	0	0.0146108	0.524711	0	1.31176	0.160995	0.470009	0.346907	0.95898
blank+ISTD_2	0	0.0116753	0.519378	0	1.31434	0.172713	0.471142	0.296819	0.9392
blank+ISTD_3	0	0.0016557	0.512325	0	1.25792	0.114228	0.468308	0.379878	0.847404
BE_HCT116_3k_4d_1x_1	1	1.28294	1.37063	1.94527	4.20624	3.26452	2.33697	2.85306	1.67572
BE_HCT116_3k_4d_1x_2	1	1.27632	1.30679	1.85181	4.00532	3.19519	2.27528	3.09389	1.54269
BE_HCT116_3k_4d_1x_3	1	0.96516	1.0967	1.42119	3.27444	2.28602	1.86658	2.52666	1.23974
BE_HCT116_3k_4d_5x_1	5	5.98661	4.6147	9.46208	14.4966	14.0015	9.33393	13.0318	3.85425
BE_HCT116_3k_4d_5x_2	5	6.23359	4.72468	9.72151	15.3914	14.1839	9.50239	13.9711	4.04787
BE_HCT116_3k_4d_5x_3	5	5.33387	4.0661	8.57096	13.2526	12.7344	8.27697	11.4891	3.59633
BE_HCT116_3k_4d_10x_1	10	12.2417	9.22012	19.774	27.4591	27.7914	18.4494	28.6944	7.69535
BE_HCT116_3k_4d_10x_2	10	10.814	8.05785	16.1484	23.9685	23.9597	15.9945	25.0128	6.44566
BE_HCT116_3k_4d_10x_3	10	11.0746	8.34037	16.8954	24.6193	23.8607	16.2898	25.5502	6.48232
BE_HCT116_3k_4d_15x_2	15	19.3042	13.868	28.0609	41.6446	41.4915	27.3295	42.0289	10.0234
BE_HCT116_3k_4d_15x_3	15	17.6282	12.5232	25.9571	38.3214	38.7356	25.3957	38.0307	10.1404
	coefficient of determination	0.994484	0.994422	0.993782	0.993934	0.99443	0.995222	0.994917	0.993927

## Sheet: cellNumbers
Cell numberbers and viability in the investigated spheroids (3.000 viable cells seeded and cultivated for 96 hours)
	Total Cells	Viable [%]	Dead [%]
	13700	85.9	14.1
	14600	84.6	15.4
	12300	85.7	14.3
	6280	78.01	21.99
	4660	75	25
	11200	82.4	17.6
	12400	83.2	16.8
	4660	73.49	26.51
	9280	82.6	17.4
mean	9900	81.2111	18.7889
SD	3900	4.60107	#DIV/0!
RSD	0.39	0.06

## Sheet: regressionNormalized
Parameters of 19 selected metabolites of the fitted linear regression based on relative responses (C12/C13) scaled to the mean C12/C13 response in single 3D MTS in the function of number of spheroids in the extract. Extracts from one (N=3), five (N=3), ten (N=3), 15 (N=2) multicellular tumor spheroids were measured. In braces next to the name of the metabolites the polarity of the ion-source of t…
Metabolite	slope	intercept	r_value	p_value	std_err
5CMP(+)	0.91	-0.1	0.88	0.0003	0,16
5UMP(+)	1	-0.94	0.75	0.007	0,29
AAA(+)	1.23	-1.15	0.96	3e-06	0,12
Ade(+)	1.2	-1.57	0.93	3e-05	0,15
Ala(+)	1.18	-0.01	0.98	3e-07	0,09
Arg(+)	1.47	-0.67	0.86	0.0008	0,30
Gln(+)	1.12	-0.37	0.95	1e-05	0,13
Glu(+)	1.09	-0.06	1	9e-11	0,03
His(+)	1.25	-0.36	0.95	8e-06	0,14
Met(+)	1.22	-0.3	0.98	2e-07	0,09
OAS(+)	1.09	-0.06	1	9e-11	0,03
Phe(+)	1.08	-0.17	0.97	6e-07	0,09
Pyr(+)	1.05	-0.08	0.97	6e-07	0,08
Ser(+)	1.37	-0.59	0.96	4e-06	0,14
Trp(+)	1.07	-0.18	0.97	6e-07	0,09
Tyr(+)	0.96	0.55	0.95	8e-06	0,11
AMP(-)	0.67	-0.14	0.85	0.001	0,14
Malate(-)	0.97	0.03	0.96	2e-06	0,09
AKG(-)	1.14	-0.02	0.94	2e-05	0,14
average	1.10895

## Sheet: corralations
Combined dataset of relative responses (C12/C13) and amino acids absolute concentration from hydrolysed pellet for the construction of correlation matrix
Filename	number_MTS	5CMP	5UMP	AAA	ADP	Ade	Ala	Arg	Asin	GSH	Gln	Glu	Gly	Gsin	His	Isin	Lys	Met	OAS	Phe	Pro	Pyr	Ser	Trp	Tyr	AMP	Lactate	Malate	Palmitic acid	alpha-Ketoglutarate	Phe_pellet	Tyr_pellet	Pro_pellet	Ala_pellet	Gly_pellet	Arg_pellet	Lys_pellet	His_pellet
BE_HCT116_3k_4d_1x_1	1	0.742	0.395	0.026	0.22	0.181	0.017	0.021	0.822	0.917	0.147	0.041	0.074	2.88	0.052	25.349	0.045	0.411	0.041	0.503	0.274	0.107	0.106	0.549	0.941	0.069	86.218	0.131	620.773	0.035	1.28294	1.37063	1.94527	4.20624	3.26452	2.33697	2.85306	1.67572
BE_HCT116_3k_4d_1x_2	1	1.297	1.084	0.006	0.371	0.178	0.019	0.028	0.342	1.048	0.19	0.047	0.017	0.766	0.06	9.249	0.059	0.474	0.047	0.531	0.233	0.106	0.092	0.573	1.076	0.346	74.103	0.129	540.64	0.034	1.27632	1.30679	1.85181	4.00532	3.19519	2.27528	3.09389	1.54269
BE_HCT116_3k_4d_1x_3	1	1.162	0.974	0.006	0.367	0.125	0.016	0.02	0.315	0.911	0.158	0.043	0.066	0.612	0.041	6.739	0.04	0.371	0.043	0.428	0.209	0.09	0.057	0.476	0.788	0.289	69.692	0.11	438.714	0.022	0.96516	1.0967	1.42119	3.27444	2.28602	1.86658	2.52666	1.23974
BE_HCT116_3k_4d_5x_1	5	6.285	3.469	0.053	0.426	0.389	0.101	0.112	0.901	3.782	0.667	0.263		16.512	0.285	129.542	0.463	2.608	0.263	2.695	0.811	0.622	0.46	2.889	6.684	0.58	248.201	0.714	585.04	0.115	5.98661	4.6147	9.46208	14.4966	14.0015	9.33393	13.0318	3.85425
BE_HCT116_3k_4d_5x_2	5	5.801	4.048	0.043	1.219	0.559	0.106	0.093	1.533	4.38	0.794	0.223	0.006	10.875	0.234	192.1	0.297	1.91	0.223	2.097	0.585	0.445	0.486	2.211	4.293	0.8	187.006	0.516	586.78	0.157	6.23359	4.72468	9.72151	15.3914	14.1839	9.50239	13.9711	4.04787
BE_HCT116_3k_4d_5x_3	5	4.536	3.79	0.041	1.159	0.467	0.105	0.1	2.013	4.234	0.807	0.214	0.007	10.109	0.243	165.664	0.329	2.103	0.214	2.168	0.609	0.471	0.505	2.336	4.522	0.834	270.283	0.556	720.476	0.134	5.33387	4.0661	8.57096	13.2526	12.7344	8.27697	11.4891	3.59633
BE_HCT116_3k_4d_10x_1	10	4.612	1.695	0.098	1.887	1.198	0.23	0.435	2.32	6.551	2.18	0.482	0.043	21.586	0.694	280.009	1.042	5.435	0.482	5.762	1.975	0.963	1.213	6.125	12.503	0.401	393.022	1.101	727.954	0.347	12.2417	9.22012	19.774	27.4591	27.7914	18.4494	28.6944	7.69535
BE_HCT116_3k_4d_10x_2	10	10.077	6.734	0.187	1.91	1.542	0.171	0.213	1.828	3.85	1.117	0.469	0.375	10.003	0.48	77.752	0.878	4.279	0.469	4.228	1.961	1.109	0.736	4.644	9.591	2.018	236.772	1.239	594.686	0.465	10.814	8.05785	16.1484	23.9685	23.9597	15.9945	25.0128	6.44566
BE_HCT116_3k_4d_10x_3	10	7.395	4.842	0.143	2.553	1.875	0.225	0.592	2.471	4.084	2.393	0.507	1.457	8.68	0.907	84.143	1.345	6.399	0.507	6.578	3.064	1.111	1.538	7.217	9.282	1.424	238.85	1.305	433.206	0.478	11.0746	8.34037	16.8954	24.6193	23.8607	16.2898	25.5502	6.48232
BE_HCT116_3k_4d_15x_2	15	20.262	20.719	0.222	1.84	2.258	0.26	0.404	8.602	7.423	2.463	0.671		63.649	0.897	920.596	1.44	7.211	0.671	8.255	1.146	1.847	1.698	8.835	10.891	3.267	195.435	2.143	2072.26	0.432	19.3042	13.868	28.0609	41.6446	41.4915	27.3295	42.0289	10.0234
BE_HCT116_3k_4d_15x_3	15	12.042	7.785	0.226	3.654	3.501	0.343	0.448	3.715	7.623	2.871	0.74	0.185	21.191	0.87	268.909	1.219	7.389	0.74	6.923	2.905	1.302	1.651	7.562	15.007	1.946	173.472	1.435	698.959	0.473	17.6282	12.5232	25.9571	38.3214	38.7356	25.3957	38.0307	10.1404
