# Supplementary material for: Single Spheroid Metabolomics: Optimizing Sample Preparation of Three-Dimensional Multicellular Tumor Spheroids
Source: Metabolites. 2019 Dec 14;9(12):304. doi: 10.3390/metabo9120304 (PMC6950217; doi:10.3390/metabo9120304)
Supplement: Supplementary file 1 [file metabolites-09-00304-s001.zip › Table_S2_washing_extractions_comparison.xlsx]

## Sheet: summary
Summary statistic of the investigated sample preparation strategies: average absolute amount in pmol, standard deviation, and relative standard deviation
Extraction_washing	metabolite	pmol	sd	rsd						RSD	sample size
OFF/BE	5AMP	64.8226	16.2162	0.250163					QC	0.0717353	4
OFF/BE	5CMP	14.5774	1.99135	0.136605					all biological replicates	0.252909	22
OFF/BE	5GMP	21.8382	7.37381	0.337656					ON/CM	0.182946	7
OFF/BE	5UMP	29.6006	5.11953	0.172954					OFF/CM	0.24021	5
OFF/BE	ADP	143.457	17.1635	0.119642					ON/BE	0.185248	4
OFF/BE	Ala	406.632	123.216	0.303015					OFF/BE	0.33964	6
OFF/BE	Arg	73.3311	43.2698	0.590061
OFF/BE	Asn	146.838	49.3193	0.335875
OFF/BE	Asp	116.524	38.3647	0.329243
OFF/BE	DHAP	98.5202	25.2437	0.256228
OFF/BE	Gln	1385.65	550.707	0.397436
OFF/BE	Glu	744.559	83.5315	0.112189
OFF/BE	GSH	717.191	79.3439	0.110631
OFF/BE	GSSG	28.9436	21.2561	0.734399
OFF/BE	His	44.8645	21.549	0.480314
OFF/BE	H-Ser	90.5335	23.9626	0.264682
OFF/BE	Isin	59.5896	22.2516	0.373413
OFF/BE	K-Ile	9.19912	4.65084	0.505574
OFF/BE	Lys	90.2138	56.7578	0.629148
OFF/BE	Met	31.8145	13.1817	0.414329
OFF/BE	NAD+	64.7074	3.33422	0.0515276
OFF/BE	Phe	59.238	27.8264	0.46974
OFF/BE	Ser	145.478	48.7692	0.335233
OFF/BE	Thr	90.5335	23.9626	0.264682
OFF/BE	Trp	8.23028	3.35298	0.407395
OFF/BE	Tyr	46.1546	20.7002	0.448498
					OFF/BE RSD	0.33964
ON/BE	5AMP	49.6635	10.258	0.206551
ON/BE	5CMP	11.7319	2.23104	0.190169
ON/BE	5GMP	13.8693	2.76393	0.199284
ON/BE	5UMP	21.8646	3.96028	0.181128
ON/BE	ADP	202.878	6.04826	0.0298123
ON/BE	Ala	448.538	51.6584	0.115171
ON/BE	Arg	101.807	21.6919	0.213069
ON/BE	Asn	165.709	24.8348	0.14987
ON/BE	Asp	105.324	18.8675	0.179138
ON/BE	DHAP	152.99	55.3949	0.362081
ON/BE	Gln	1473.71	249.168	0.169075
ON/BE	Glu	797.28	37.9707	0.0476254
ON/BE	GSH	762.111	46.1487	0.0605537
ON/BE	GSSG	21.5483	5.64786	0.262102
ON/BE	His	53.5678	12.458	0.232565
ON/BE	H-Ser	121.062	20.3302	0.167932
ON/BE	Isin	2.59565	0.900773	0.347032
ON/BE	K-Ile	9.1316	2.9145	0.319167
ON/BE	Lys	131.522	27.5095	0.209163
ON/BE	Met	36.189	6.83211	0.188789
ON/BE	NAD+	57.0466	3.05958	0.053633
ON/BE	Phe	71.9489	13.1628	0.182946
ON/BE	Ser	170.275	28.3237	0.16634
ON/BE	Thr	121.062	20.3302	0.167932
ON/BE	Trp	10.9756	2.18256	0.198856
ON/BE	Tyr	57.7198	12.4939	0.216457
					ON/BE RSD	0.185248
OFF/CM	5AMP	99.9963	12.728	0.127285
OFF/CM	5CMP	14.4586	1.80717	0.124989
OFF/CM	5GMP	28.7142	8.80564	0.306665
OFF/CM	5UMP	40.8427	11.0777	0.271229
OFF/CM	ADP	167.726	25.884	0.154323
OFF/CM	Ala	403.657	93.6736	0.232062
OFF/CM	Arg	85.7683	27.6819	0.322752
OFF/CM	Asn	203.598	49.5211	0.24323
OFF/CM	Asp	154.139	41.6372	0.270128
OFF/CM	DHAP	92.44	26.813	0.290058
OFF/CM	Gln	1613.53	333.138	0.206465
OFF/CM	Glu	797.719	61.3859	0.0769517
OFF/CM	GSH	1293.07	124.013	0.0959058
OFF/CM	GSSG	24.906	5.49337	0.220564
OFF/CM	His	53.6877	13.8674	0.258298
OFF/CM	H-Ser	121.629	46.1476	0.379414
OFF/CM	Isin	42.5239	15.9589	0.375292
OFF/CM	K-Ile	14.9952	4.99739	0.333266
OFF/CM	Lys	107.604	36.7493	0.341523
OFF/CM	Met	35.9558	8.35104	0.232259
OFF/CM	NAD+	68.1861	6.76042	0.0991465
OFF/CM	Phe	67.1692	17.2344	0.256582
OFF/CM	Ser	162.838	31.8553	0.195625
OFF/CM	Thr	121.629	46.1476	0.379414
OFF/CM	Trp	9.68016	2.35375	0.243152
OFF/CM	Tyr	70.3361	14.6924	0.208888
					OFF/CM RSD	0.24021
ON/CM	5AMP	61.1204	5.33429	0.0872752
ON/CM	5CMP	8.06846	3.1642	0.39217
ON/CM	5GMP	9.523	2.43233	0.255416
ON/CM	5UMP	18.9202	2.43838	0.128877
ON/CM	ADP	181.124	10.9717	0.0605756
ON/CM	Ala	413.141	34.9613	0.0846232
ON/CM	Arg	129.166	15.6776	0.121376
ON/CM	Asn	202.925	17.3076	0.0852906
ON/CM	Asp	129.323	17.3148	0.133888
ON/CM	DHAP	125.082	58.6999	0.469293
ON/CM	Gln	2006.51	205.368	0.102351
ON/CM	Glu	852.16	56.3334	0.0661066
ON/CM	GSH	1149.18	73.8142	0.0642319
ON/CM	GSSG	38.1052	21.4973	0.564157
ON/CM	His	73.4648	9.3268	0.126956
ON/CM	H-Ser	105.404	21.4387	0.203396
ON/CM	Isin	3.26969	2.26863	0.693836
ON/CM	K-Ile	15.2549	2.09311	0.137209
ON/CM	Lys	163.936	19.087	0.11643
ON/CM	Met	45.2032	4.08336	0.0903333
ON/CM	NAD+	66.1325	4.75527	0.0719052
ON/CM	Phe	91.6898	9.25008	0.100885
ON/CM	Ser	210.049	27.8768	0.132716
ON/CM	Thr	105.404	21.4387	0.203396
ON/CM	Trp	14.3963	1.61268	0.11202
ON/CM	Tyr	77.6133	11.7877	0.151878
					ON/CM RSD	0.182946
					all bioRep	0.252909
QC	5AMP	64.7984	3.03419	0.046825
QC	5CMP	9.8239	1.21469	0.123647
QC	5GMP	14.8544	0.71988	0.0484626
QC	5UMP	22.8485	0.343736	0.0150441
QC	ADP	180.748	9.62745	0.0532646
QC	Ala	518.488	35.8084	0.0690632
QC	Arg	162.585	2.35398	0.0144784
QC	Asn	245.964	11.6357	0.0473066
QC	Asp	176.516	12.7068	0.0719866
QC	DHAP	121.826	12.6414	0.103766
QC	Gln	2435.89	38.7854	0.0159224
QC	Glu	937.339	6.36443	0.00678989
QC	GSH	1133.82	48.9966	0.0432138
QC	GSSG	44.8616	13.2883	0.296207
QC	His	91.6964	1.4897	0.016246
QC	H-Ser	152.797	24.841	0.162576
QC	Isin	7.6017	1.42627	0.187625
QC	K-Ile	20.0176	2.25385	0.112593
QC	Lys	209.274	1.9932	0.00952437
QC	Met	55.7241	0.838367	0.015045
QC	NAD+	68.5842	2.13404	0.0311156
QC	Phe	113.534	1.39845	0.0123175
QC	Ser	254.477	5.004	0.0196638
QC	Thr	152.797	24.841	0.162576
QC	Trp	16.4011	0.161331	0.00983661
QC	Tyr	115.928	19.7103	0.170022
					QC RSD	0.0717353

## Sheet: individual samples
Individual measurents of single spheroid extractions
Filename	Extraction_washing	5AMP	5CMP	5GMP	5UMP	ADP	Ala	Arg	GSH	GSSG	Gln	Glu	His	Isin	Lys	Met	NAD+	Phe	Ser	Trp	Tyr	Asn	Asp	DHAP	H-Ser	K-Ile	Thr
OFF/BE_1	OFF/BE	71.9212	16.8388	18.3956	29.769	134.004	319.318	40.6526	670.929	16.774	917.755	663.595	28.0796	71.9824	46.6668	21.8052	66.64	35.6698	110.615	5.639	29.0956	108.562	96.7934	132.329	72.3156	5.9214	72.3156
OFF/BE_2	OFF/BE	37.0238	11.4836	34.074	37.0418	120.212	413.267	68.2478	838.058	16.569	1290.68	717.018	43.6766	84.0334	86.7944	31.607	62.6778	57.8138	131.169	8.239	43.6168	137.946	137.78		108.211	7.7744	108.211
OFF/BE_3	OFF/BE	67.721	15.0924	15.1104	24.1942	164.827	339.963	52.6596	755.66		1190.4	746.919	35.4448	29.9308	63.9022	25.7772	69.51	48.1294	122.642	6.7924	37.609	128.625	89.4476	72.6818	63.066	8.8656	63.066
OFF/BE_4	OFF/BE	79.2842	15.3922	22.8708	31.4808	145.389	342.899	56.3912	677.391		1190.38	711.152	34.9982	68.7296	65.206	25.3428	61.2416	47.584	131.587	6.4918	38.4596	126.068	84.6518	88.6482	88.6352	6.1964	88.6352
OFF/BE_5	OFF/BE	68.1626	14.0802	18.7404	25.5172	152.851	617.71	148.704	643.918	53.4878	2339.02	884.111	82.1234	43.272	188.499	54.5404	63.4676	106.993	231.38	13.9892	81.9918	232.991	173.946	100.422	120.439	17.2378	120.439
ON/BE_1	ON/BE	61.8382	14.6662	16.749	27.047	207.728	424.727	93.296	726.028	19.7126	1401.73	777.186	48.7206	3.9238	119.618	33.9142	60.6382	66.3454	154.403	10.3852	50.4384	157.14	85.994	93.9828	101.032	6.8552	101.032
ON/BE_2	ON/BE	36.9526	9.6956	10.3918	17.4034	196.938	516.722	130.68	721.337	29.465	1827.02	851.848	71.3406	1.943	164.904	45.7576	54.2608	89.959	209.791	14.0572	74.1992	202.017	129.657	227.227	148.578	13.2644	148.578
ON/BE_3	ON/BE	48.2364	10.3414	13.0834	21.3778	198.407	396.308	79.4154	815.887	20.8704	1241.76	766.821	42.4844	2.1682	100.989	29.6524	58.5276	59.1482	145.929	8.9106	46.0004	145.763	96.125	152.332	112.144	7.338	112.144
ON/BE_4	ON/BE	51.6268	12.2244	15.253	21.6302	208.441	456.394	103.836	785.192	16.1454	1424.32	793.264	51.7256	2.3476	140.577	35.432	54.7598	72.343	170.978	10.5494	60.2412	157.914	109.52	138.419	122.494	9.0688	122.494
OFF/CM_1	OFF/CM	114.991	15.1402	38.5766	49.7644	166.921	333.956	76.32	1394.47	17.9366	1476.43	742.541	49.9736	48.1526	96.6356	32.8484	62.8564	61.0624	155.261	8.8288	60.7666	163.411	139.548		92.5544	10.1272	92.5544
OFF/CM_2	OFF/CM	111.753	13.114	25.08	38.0158	176.462	397.711	74.725	1343.38	28.9366	1570.81	819.567	49.288	40.84	92.3996	34.3404	79.6176	61.6782	143.566	8.683	59.5262	163.957	123.952	115.786	103.946	11.63	103.946
OFF/CM_3	OFF/CM	95.5902	16.5664	37.372	54.843	131.38	520.336	110.866	1217.64	25.9806	1913.41	856.818	65.9752	37.646	140.345	43.9382	67.9924	81.4048	179.993	11.7514	79.923	203.426	140.951		105.112	15.225	105.112
OFF/CM_4	OFF/CM	86.0054	15.3646	18.6322	32.4326	160.98	294.4	50.198	1396.55	30.9858	1149.67	722.681	34.6248	64.8994	59.84	24.3846	63.466	44.4666	127.133	6.7292	59.8438	284.968	227.599	98.378	203.693	23.0462	203.693
OFF/CM_5	OFF/CM	91.6422	12.1076	23.9102	29.1578	202.889	471.88	116.732	1113.33	20.6904	1957.35	846.99	68.577	21.0816	148.801	44.2674	66.9982	87.234	208.238	12.4084	91.6208	202.229	138.643	63.1558	102.838	14.9476	102.838
ON/CM_1	ON/CM	68.7272	6.607	8.1032	17.8564	187.804	413.622	136.939	1027.09	78.5176	2216.33	923.819	77.4688	1.9204	177.56	50.3154	71.0696	99.4048	217.494	15.3096	80.4342	220.888	144.23	84.539	107.072	18.6304	107.072
ON/CM_2	ON/CM	58.7344	6.471	6.9208	16.5582	189.174	458.216	117.607	1172.27	29.1306	1959.35	844.281	68.561	1.7694	150.445	42.207	69.2404	87.4424	187.186	13.3294	77.0858	194.058	108.411	109.137	100.462	13.8064	100.462
ON/CM_3	ON/CM	65.6786	9.024	12.79	23.7124	179.24	405.388	121.408	1130.91	51.8896	1965.56	817.958	70.7188	7.0654	151.904	46.6678	65.0122	88.995	189.814	14.106	74.8024	188.056	116.834	79.1796	78.0034	13.0298	78.0034
ON/CM_4	ON/CM	64.4766	7.9086	10.281	19.4218	192.702	440.292	157.855	1239.93	34.5372	2292.55	909.551	91.6022	2.185	197.271	50.0312	67.2362	106.887	261.298	17.0608	99.571	227.09	151.831	75.3064	140.499	17.3704	140.499
ON/CM_5	ON/CM	59.6502	7.0576	9.8482	16.8912	164.44	353.591	112.176	1083.34	15.6436	1684.14	756.068	63.5226	2.5854	143.508	39.2086	56.4616	80.0136	183.341	12.6686	60.1036	180.59	114.854	144.651	89.3818	13.42	89.3818
ON/CM_6	ON/CM	53.7174	4.8032	6.5928	18.1016	186.389	432.163	121.713	1189	37.6644	1875.09	863.961	66.9384	5.9634	154.932	43.436	68.4188	84.4412	203.908	12.8572	78.8966	198.4	124.239	141.291	125.766	15.2392	125.766
ON/CM_7	ON/CM	56.8584	14.6078	12.125	19.8998	168.118	388.718	136.46	1201.74	19.3532	2052.53	849.481	75.442	1.3988	171.93	44.5566	65.4884	94.6444	227.302	15.4424	72.3992	211.391	144.863	241.468	96.6434	15.288	96.6434
CM_Pool_QC_1	CM_Pool_QC	62.3242	9.167	15.6862	22.7642	167.77	532.648	160.316	1177.35	33.3388	2383.08	938.408	90.3796	6.3882	206.581	54.6122	70.2772	111.966	256.549	16.1948	123.601	237.028	176.49	136.197	164.795	23.208	164.795
CM_Pool_QC_3	CM_Pool_QC	65.0136	11.5878	14.6284	22.5106	183.896	557.406	163.404	1101.87	52.026	2441.56	928.243	93.0526	9.6296	209.084	55.6272	67.3748	115.173	254.67	16.5882	114.061	251.619	161.866	110.097	115.763	20.0024	115.763
CM_Pool_QC_4	CM_Pool_QC	69.002	9.6384	15.1118	23.328	180.591	472.936	165.518	1082.09	60.0048	2476.49	942.999	92.9184	7.4996	210.224	56.5858	70.4892	114.098	259.186	16.3978	136.329	235.585	192.856	112.387	161.964	18.5292	161.964
CM_Pool_QC	CM_Pool_QC	62.854	8.9024	13.991	22.7914	190.734	510.963	161.103	1173.96	34.0766	2442.45	939.706	90.435	6.8894	211.205	56.071	66.1958	112.899	247.505	16.4236	89.7192	259.625	174.852	128.623	168.663	18.3308	168.663
