# Supplementary material for: Single Spheroid Metabolomics: Optimizing Sample Preparation of Three-Dimensional Multicellular Tumor Spheroids
Source: Metabolites. 2019 Dec 14;9(12):304. doi: 10.3390/metabo9120304 (PMC6950217; doi:10.3390/metabo9120304)
Supplement: Supplementary file 1 [file metabolites-09-00304-s001.zip › Table_S3_proofExperimentMetallodrugs.xlsx]

## Sheet: pmolMetabolite
Absolute amounts [pmol] of metabolites in samples and pooled QC samples
Relative standard deviation per metabolite per group
	Label	3-Methylcytidine	4-Hydroxy-proline	5'-Deoxy-5'-Methylthioadenosine	AMP	Adenine	Adenosine	Alanine	Arginine	Asparagine	Aspartate	CMP	Choline	Citrulline	Cystathionine	Cytidine	Cytosine	Flavinadenin dinucleotide	GMP	Glutamate	Glutamine	Glutathione, oxidized	Glutathione, reduced	Guanine	Guanosine	Histidine	Homoserine	IMP	Inosine	Lysine	Methionine	Methionine sulfone	Mevalonic acid	NAD+	NADP+	Ornithine	Phenylalanine	Phosphocreatine	Proline	Propionyl-L-carnitine	S-(Adenosyl)-methionine	Sarcosine	Serine	Serotonine	Threonine	Thymine	Tryptophan	Tyrosine	3-Phosphoglycerate
CntrlKP1339_1	CntrlKP1339	23.4108	142.238	4.658	83.794	5.1888	18.8854	252.791	76.6066	176.266	126.913	31.1782	143.597	4.723	7.5632	8.6838	30.367	9.0358	34.7392	984.866	1342.66	53.3514	873.013	2.4624	2.0378	47.814	15.2946	25.3816	40.8432	101.483	51.6168	17.7322	326.35	76.1396	22.751	20.9416	61.5242	105.174	896.117	32.0918	88.8828	252.791	169.26	14.5898	15.2946	52.1908	18.5414	99.4118	229.217
CntrlKP1339_2	CntrlKP1339	23.3698	144.493	6.623	94.7438	4.9512	21.9078	284.463	112.266	229.878	152.617	30.9204	148.483	5.5478	NA	8.7638	30.4454	9.1608	26.6632	1144.14	1967.39	53.0758	980.532	2.4228	2.0458	64.2762	17.1068	17.092	25.8988	134.429	61.7232	17.7568	884.044	94.0816	22.5526	37.9796	81.33	207.675	867.249	33.7654	88.6044	284.463	198.629	14.6042	17.1068	52.7682	20.9506	101.709	196.803
CntrlKP1339_3	CntrlKP1339	23.372	116.729	3.1084	34.5956	5.6184	16.6964	260.109	97.985	195.339	161.458	29.4022	158.603	3.8254	NA	8.7644	30.3752	8.5088	11.9606	1120.02	1484.44	41.103	1050.78	2.3832	2.6454	51.993	15.689	16.49	92.8136	120.14	58.2452	17.6872	694.829	81.6982	22.5442	23.5668	67.2486	31.2582	866.963	41.0008	88.7698	260.109	229.544	14.5968	15.689	53.4392	19.557	101.068	146.847
CntrlKP1339_5	CntrlKP1339	23.386	117.007	0.745	28.5012	4.9886	14.0592	298.386	80.5744	196.624	147.196	29.6524	147.798	4.0214	NA	9.1204	30.4116	7.4568	10.6484	1040.45	1532.49	39.9304	1114.38	2.5488	3.0558	48.5692	16.0014	NA	147.163	100.005	52.874	17.6534	541.788	72.9778	22.1346	22.13	63.1774	4.1954	886.252	29.3964	88.5754	298.386	147.449	14.639	16.0014	53.2914	18.1012	94.6634	146.394
CntrlKP1339_6	CntrlKP1339	23.37	171.193	4.188	40.4862	5.1064	13.689	278.989	133.211	236.184	187.088	29.1324	160.95	5.515	7.6192	8.7044	30.391	8.114	11.8614	1146.97	1897.25	61.5976	1005.45	2.2502	2.0546	65.149	20.9176	19.9282	39.117	154.728	66.8002	17.784	947.376	77.0342	22.6186	37.734	82.8432	102.118	916.247	33.34	89.0156	278.989	242.427	14.6012	20.9176	52.2686	21.9304	102.772	360.189
CntrlOxPt_1	CntrlOxPt	23.3972	129.408	4.863	30.105	5.3172	13.6376	280.951	101.971	232.418	181.278	28.8886	136.84	5.9022	NA	8.6386	30.3952	8.6602	7.3836	1234.37	1693.53	56.8768	1069.4	2.2364	2.0902	57.729	18.862	NA	67.0108	129.493	65.884	17.54	850.838	79.7456	21.763	24.513	73.9202	38.8824	961.1	34.2934	88.3526	280.951	231.504	14.5896	18.862	54.1922	20.4366	101.175	163.935
CntrlOxPt_2	CntrlOxPt	23.3676	172.565	3.353	37.5044	5.073	12.6962	368.868	137.318	267.819	187.695	29.8004	161.656	4.6058	NA	8.6888	30.6044	9.8912	9.0936	1271.88	2035.6	69.4804	1060.29	2.7794	2.4674	69.9702	19.7388	16.9002	63.4784	165.81	70.4238	17.5888	609.061	79.5398	23.4098	35.89	93.8872	1.363	1100.55	43.3666	88.5766	368.868	238.398	14.5944	19.7388	52.4548	23.1242	105.26	182.428
CntrlOxPt_3	CntrlOxPt	23.3752	173.613	4.413	59.0668	4.909	13.8584	267.19	137.497	258.75	180.572	29.7718	172.72	6.587	NA	8.6592	30.4086	9.0944	15.9836	1185.71	2015.52	59.7032	963.902	2.2636	1.999	72.8192	20.7972	22.0312	27.145	170.561	72.5918	17.3534	1099.71	74.9742	22.9322	36.893	88.617	55.9188	888.252	63.4072	88.5654	267.19	297.601	14.5872	20.7972	NA	22.6948	102.725	388.599
CntrlOxPt_4	CntrlOxPt	23.3898	185.381	1.5942	45.2854	4.7918	13.1496	233.225	130.366	236.767	189.485	29.7356	104.018	5.6622	7.5328	8.6462	30.4408	8.7972	11.5786	1199.84	1833.86	50.6538	1057.45	2.2424	2.0192	66.9924	21.2498	18.4482	37.4944	155.753	66.8566	17.9496	856.543	69.0338	22.477	37.4404	85.2116	44.9802	881.29	40.9942	88.8228	233.225	286.005	14.6112	21.2498	52.6966	23.105	103.65	276.726
CntrlOxPt_5	CntrlOxPt	23.3676	167.235	5.4316	42.2914	4.8536	13.5586	331.492	141.599	266.74	177.941	28.7724	199.017	5.3574	7.0596	8.7584	30.4382	8.5138	9.4566	1225.99	2007.02	72.1656	944.985	2.247	2.0344	72.8762	22.5584	30.4474	38.5362	164.272	72.4948	17.8896	834.613	73.9434	21.7702	42.7998	88.9122	93.9124	955.526	34.4486	88.1644	331.492	262.537	14.6034	22.5584	51.8426	23.2056	101.505	228.799
KP1339_2	KP1339	23.367	161.802	8.9422	129.507	5.6314	29.5602	277.96	84.2544	242.421	112.116	31.1536	103.604	4.9574	NA	8.751	30.4142	8.069	41.6614	948.512	2289.07	105.46	1105.9	2.5258	2.0286	50.14	18.1114	16.2552	14.0418	96.8684	55.0406	18.056	1180.03	106.748	22.5976	28.0512	65.0198	141.723	991.965	24.815	88.413	277.96	168.971	14.6104	18.1114	99.545	18.7564	99.582	154.259
KP1339_3	KP1339	23.3682	156.206	8.698	132.544	5.3464	22.2424	187.624	83.8482	246.63	107.552	31.25	114.142	11.3442	NA	8.6856	30.405	8.5368	36.1518	961.906	2227.55	92.1784	1151.07	2.483	1.9988	58.565	19.3472	18.933	13.803	99.828	54.2168	18.0742	906.056	101.886	23.3578	35.746	67.248	125.805	1020.78	26.422	88.4748	187.624	234.669	14.6436	19.3472	52.026	19.5646	100.259	146.933
KP1339_4	KP1339	23.3694	193.045	7.9368	127.824	5.1334	26.3748	220.861	110.087	272.15	126.258	31.1042	116.324	5.8144	7.0746	8.6856	30.4284	8.31	34.7832	1006.04	2444.39	52.9196	1229.75	2.4904	2.002	59.5478	19.4978	19.2238	10.0378	138.359	58.531	17.997	1221.12	99.4552	23.2876	36.289	75.4998	136.849	1006.46	24.5818	89.284	220.861	250.172	14.5962	19.4978	52.197	20.8634	101.716	157.452
KP1339_5	KP1339	23.3794	155.604	22.934	147.167	4.8544	20.5024	219.151	82.7886	254.621	123.114	31.5188	124.29	4.3924	7.1134	8.679	30.3982	8.5128	45.9934	949.751	2267.65	62.4098	1249.83	2.5176	NA	51.1134	19.63	21.3034	8.1918	102.367	54.4716	17.673	1055.84	87.0516	23.9852	26.8386	64.7146	67.903	967.042	27.007	88.5908	219.151	213.487	14.6102	19.63	51.9088	19.0638	99.1362	149.095
KP1339_6	KP1339	23.3756	163.655	15.177	158.118	4.762	27.2576	185.598	65.666	231.929	106.258	31.9614	125.702	4.6306	7.2448	8.6488	30.4258	8.572	45.727	913.371	1942.86	64.0144	1319.25	2.545	2.006	45.4128	18.5454	20.4158	8.7234	82.3532	49.0974	17.7724	963.621	89.2862	23.653	20.1134	57.0822	91.324	950.025	24.8542	90.1394	185.598	191.038	14.602	18.5454	51.7702	18.004	98.0244	NA
OxPt_1	OxPt	23.3664	131.57	2.329	62.5472	4.903	20.0664	291.006	85.1266	202.147	152.699	30.1166	149.467	3.5528	7.5338	NA	30.3944	8.4746	24.414	1076.66	1608.35	40.6014	1102.47	2.3616	2.0718	52.0226	13.7756	16.7592	35.177	110.741	54.9786	17.5158	634.851	74.4916	22.6566	24.3946	74.3188	192.74	908.941	37.3196	88.2862	291.006	127.885	14.7396	13.7756	51.8744	19.8822	100.131	160.613
OxPt_2	OxPt	23.3698	140.176	3.8114	81.3348	5.1872	18.7336	290.155	106.847	225.341	139.768	31.2476	137.538	5.5808	NA	8.723	30.541	8.7392	27.1352	1073.06	1777.47	112.369	965.645	2.5128	2.0492	58.9784	18.2558	20.6012	35.5956	130.244	60.846	17.5224	608.681	71.943	23.5918	30.1482	75.2446	88.291	1017.99	44.648	88.0998	290.155	234.67	14.5948	18.2558	52.5388	21.0256	99.7686	148.84
OxPt_3	OxPt	23.417	133.649	2.4246	83.4212	5.2442	17.6384	256.887	90.745	208.642	161.148	31.3216	67.9306	4.1024	7.2878	8.6772	30.4366	8.563	32.4126	1112.95	1680.68	51.145	1127.23	2.3786	2.1406	53.5648	18.3812	19.119	47.2642	116.718	53.7702	17.4048	628.855	78.0672	22.4842	26.4038	66.5122	62.4914	930.305	37.7834	88.535	256.887	221.191	14.6148	18.3812	62.9262	20.041	99.5076	145.282
OxPt_4	OxPt	23.374	157.026	2.3742	43.8824	5.319	15.1906	268.466	146.745	237.954	184.048	29.967	142.437	11.1132	7.869	8.7054	30.4428	8.8578	17.287	1070.86	2056.71	66.8592	966.573	2.324	2.0614	76.998	21.5084	17.0844	48.868	175.553	68.697	17.7318	983.622	59.3736	22.4626	44.7802	91.217	83.919	938.067	32.1858	88.246	268.466	285.356	14.6458	21.5084	51.9738	23.4554	102.4	145.632
OxPt_5	OxPt	23.4644	166.713	4.4916	40.0066	5.2548	14.2296	332.189	171.136	321.879	204.981	29.6706	207.762	6.6888	8.5762	8.6982	30.4822	9.2644	15.0562	1397.69	2563.15	82.0984	1246.32	2.3556	2.0528	90.598	26.008	19.3842	56.7092	217.434	81.5522	17.3384	1479.67	73.4244	22.7242	48.6748	109.458	98.6888	1230.79	61.175	88.2586	332.189	344.656	14.594	26.008	NA	26.0552	105.888	182.153
OxPt_6	OxPt	23.3756	136.341	2.522	47.8354	5.1804	15.9742	256.642	111.071	226.389	171.877	30.039	138.725	5.4778	7.7462	8.6762	30.4716	8.7886	20.8064	1043.73	1727.47	85.291	926.639	2.3754	2.0894	61.4208	19.864	18.9444	54.4336	137.631	60.134	17.7188	608.549	64.6418	23.0714	29.6856	76.02	52.5758	916.86	38.8356	88.481	256.642	234.633	14.6018	19.864	55.1048	22.144	102.766	146.793
QCpool_1	QCpool	23.3872	100.913	2.5764	42.57	5.638	16.4378	297.975	78.5204	160.858	137.386	29.299	113.89	4.7902	NA	8.6994	30.4738	8.062	17.4396	844.482	1329.49	45.007	815.59	2.3802	2.055	45.7762	14.1616	19.2102	36.6804	113.671	48.902	17.3836	354.111	62.846	22.0064	22.1358	59.5268	76.3736	686.864	28.081	88.2886	297.975	90.714	14.9342	14.1616	55.536	18.578	98.949	172.245
QCpool_2	QCpool	23.3714	111.123	2.5222	43.3582	4.9298	16.0612	288.397	76.6682	168.755	119.648	29.6772	111.805	4.1112	NA	8.6942	30.3974	8.2702	17.522	838.744	1306.4	47.3506	804.481	2.3672	2.0788	45.8244	15.6654	16.1324	39.7832	97.0324	48.3636	17.452	454.342	65.2718	21.4668	23.3132	58.3088	99.484	690.34	31.4748	88.3436	288.397	115.545	14.5978	15.6654	52.8162	17.979	98.9666	166.922
QCpool_3	QCpool	23.377	113.498	2.562	44.9942	4.9818	16.2056	223.625	78.5134	170.807	121.692	29.3524	111.093	4.7148	7.302	8.715	30.4212	8.6468	18.4806	867.54	1325.4	46.101	809.851	2.3626	2.0726	45.1702	14.2498	16.239	37.406	96.3762	48.1504	17.7776	443.003	61.3906	22.23	23.0052	57.9004	62.1626	729.271	30.4344	88.2426	223.625	145.752	14.616	14.2498	52.2962	17.4894	98.6686	146.73
QCpool_4	QCpool	23.3726	103.462	2.4184	46.25	4.8708	16.1758	83.1636	81.824	165.13	113.944	29.5796	110.906	5.2388	7.1276	8.7238	30.414	8.256	15.0348	865.613	1326.78	46.4928	792.358	2.3768	2.0658	45.8144	15.7724	18.793	39.2816	98.683	49.8666	17.3824	354.309	59.7844	21.6808	23.1174	62.2316	61.5758	695.283	29.1238	88.1008	83.1636	154.866	14.6268	15.7724	53.6464	18.0406	100.474	146.404
QCpool_5	QCpool	23.8536	118.929	3.157	47.5802	5.183	16.4272	192.665	78.915	163.835	112.37	29.529	110.252	4.9772	8.0982	8.6626	30.4138	8.5676	16.3668	856.485	1320.2	45.8832	804.745	2.3802	2.0344	46.8918	15.1118	20.9924	36.7754	98.1936	49.2078	17.3756	573.258	64.3628	21.75	22.65	58.6886	68.2324	664.525	36.116	88.2186	192.665	183.508	14.6146	15.1118	52.184	17.6664	97.7038	153.58
QCpool_6	QCpool	23.3724	126.879	2.464	45.578	5.0808	16.295	176.373	80.7666	162.508	126.729	29.5238	114.48	5.1328	7.2022	8.7704	30.433	8.3852	18.8606	871.705	1349.5	49.7946	792.795	2.3732	2.0256	44.1056	15.1596	17.947	37.7714	95.8932	50.2964	17.3838	420.473	61.7698	21.7324	22.1812	58.4122	69.2232	699.204	28.8222	88.2934	176.373	155.301	14.6158	15.1596	54.156	17.7904	98.4156	145.603
QCpool_7	QCpool	23.3722	132.649	2.528	43.0044	5.1362	16.2698	193.652	80.9028	166.501	127.928	29.6374	109.323	4.7852	7.3756	8.7266	30.4396	7.4756	18.1946	847.349	1331.3	48.772	794.256	2.3864	2.0434	46.1484	13.3242	18.38	37.613	99.9128	48.806	17.3162	543.253	60.3626	21.351	23.368	58.6802	66.7306	727.819	33.1844	88.1646	193.652	183.04	14.6316	13.3242	56.519	17.6948	98.7394	149.592
QCpool_8	QCpool	23.3736	128.014	3.6988	44.6764	5.215	16.1284	198.114	77.533	165.696	116.989	29.5908	108.776	5.2732	8.632	8.7494	30.439	8.1524	19.8884	857.664	1334.99	53.536	787.39	2.4078	2.0266	45.6826	15.0132	19.7384	33.306	102.83	50.0224	17.5398	666.417	63.3026	22.135	22.7088	58.0534	72.5978	668.629	31.514	88.2822	198.114	182.289	14.625	15.0132	52.3348	18.387	97.9228	156.583
QCpool_9	QCpool	23.3732	127.298	2.33	45.3042	5.3364	16.3444	215.524	80.4802	164.041	121.26	29.858	107.836	5.4086	NA	8.719	30.4536	8.5336	17.6992	874.858	1332.71	54.5254	786.607	2.4164	2.0494	45.2242	15.9654	19.8298	35.2186	99.7146	48.5864	17.3844	493.686	59.0726	21.338	23.2298	58.4232	68.3318	685.317	29.5912	88.3228	215.524	179.2	14.6	15.9654	52.587	17.4474	97.8046	145.895
QCpool_10	QCpool	23.4078	138.856	3.4526	48.7612	5.4066	15.9644	196.695	81.2968	163.372	129.71	29.719	107.804	5.2284	8.0574	8.7084	30.4828	8.28	17.7016	870.574	1349.74	60.9694	766.816	2.4046	2.0286	45.8552	15.2408	21.3204	35.8008	102.272	49.103	17.3314	636.123	61.5088	21.8892	22.6064	58.9824	69.8658	681.494	30.2304	88.3206	196.695	184.507	14.621	15.2408	52.7254	17.832	98.4872	146.404
		3-Methylcytidine	4-Hydroxy-proline	5'-Deoxy-5'-Methylthioadenosine	AMP	Adenine	Adenosine	Alanine	Arginine	Asparagine	Aspartate	CMP	Choline	Citrulline	Cystathionine	Cytidine	Cytosine	Flavinadenin dinucleotide	GMP	Glutamate	Glutamine	Glutathione, oxidized	Glutathione, reduced	Guanine	Guanosine	Histidine	Homoserine	IMP	Inosine	Lysine	Methionine	Methionine sulfone	Mevalonic acid	NAD+	NADP+	Ornithine	Phenylalanine	Phosphocreatine	Proline	Propionyl-L-carnitine	S-(Adenosyl)-methionine	Sarcosine	Serine	Serotonine	Threonine	Thymine	Tryptophan	Tyrosine	3-Phosphoglycerate
RSD	QCpool	0.00643014	0.105272	0.173908	0.0436523	0.0453392	0.00949702	0.289006	0.0218992	0.0178985	0.0629043	0.00558837	0.0209215	0.0770848	0.0749846	0.0034011	0.000892335	0.0403662	0.0751713	0.0146447	0.0096527	0.101647	0.0175896	0.00760239	0.00957901	0.0158367	0.0551441	0.0932188	0.0513971	0.0516037	0.0147177	0.00782704	0.221072	0.0320568	0.0143499	0.0195656	0.0212572	0.150798	0.0312241	0.0770777	0.000873129	0.289006	0.206468	0.00689792	0.0551441	0.0279766	0.0204841	0.00809251	0.062408
	CntrlKP1339	0.000752375	0.163831	0.5587	0.541035	0.0517352	0.201786	0.0672435	0.233259	0.122374	0.141549	0.0308977	0.0492993	0.170753	0.0052163	0.0202795	0.00103528	0.0825999	0.569248	0.0659235	0.165778	0.183879	0.0891232	0.0455626	0.195944	0.153124	0.134713	0.205821	0.730791	0.189068	0.107916	0.00296881	0.373744	0.102853	0.0102531	0.302745	0.142452	0.878247	0.0234556	0.127067	0.00209494	0.0672435	0.201765	0.00130897	0.134713	0.0108164	0.0813325	0.0318607	0.407515
	CntrlOxPt	0.000574287	0.128655	0.3847	0.250325	0.0423303	0.0344077	0.181453	0.12366	0.0664865	0.0269594	0.0175661	0.233392	0.129289	0.0458599	0.00561493	0.00277157	0.0608088	0.30933	0.0272669	0.0776873	0.144628	0.0585359	0.10118	0.0923697	0.0921335	0.0687289	0.275752	0.3749	0.104176	0.0450214	0.0141519	0.204317	0.0588445	0.0321414	0.188851	0.0869085	0.708137	0.0920807	0.275455	0.00281724	0.181453	0.109517	0.000685092	0.0687289	0.0188921	0.0523129	0.0161783	0.362361
	KP1339	0.000228305	0.093219	0.502217	0.0943916	0.0692869	0.147807	0.171096	0.186169	0.060319	0.0792731	0.0112601	0.0761807	0.467327	0.0124855	0.0042973	0.000427673	0.0251609	0.128201	0.0348964	0.0816824	0.295749	0.0693429	0.0101824	0.00671633	0.112962	0.0348441	0.0995145	0.254407	0.199478	0.0621783	0.0100959	0.127008	0.0868683	0.0220414	0.229596	0.100036	0.28267	0.029137	0.0430944	0.00826773	0.171096	0.154242	0.00125855	0.0348441	0.345983	0.0552988	0.0137362	0.0315488
	OxPt	0.00166315	0.0990223	0.309367	0.318626	0.0280751	0.131254	0.101611	0.283242	0.18361	0.137715	0.0232541	0.316168	0.444635	0.0622386	0.00227656	0.00162975	0.031509	0.282324	0.118138	0.188401	0.354219	0.11704	0.0275611	0.0164304	0.230724	0.206258	0.0783669	0.197852	0.276347	0.163851	0.00914274	0.428028	0.0988791	0.0189341	0.298363	0.190122	0.520024	0.125241	0.243027	0.00183269	0.101611	0.298602	0.00384234	0.206258	0.085341	0.106683	0.0241384	0.0938377
averageRSD	QCpool	0.0645877
	CntrlKP1339	0.173258
	CntrlOxPt	0.125305
	KP1339	0.108459
	OxPt	0.16892
	biological replicates	0.128106
[truncated: 10 more columns]

## Sheet: pmolMetabolitePerµgProtein
Absolute amounts of metabolites normalized to total protein content and the relative standard deviations per group per matebolite; as well as their average
Relative standard deviation per metabolite per group
Filename	Group	3-Methylcytidine	4-Hydroxy-proline	5'-Deoxy-5'-Methylthioadenosine	AMP	Adenine	Adenosine	Alanine	Arginine	Asparagine	Aspartate	CMP	Choline	Citrulline	Cystathionine	Cytidine	Cytosine	Flavinadenin dinucleotide	GMP	Glutamate	Glutamine	Glutathione, oxidized	Glutathione, reduced	Guanine	Guanosine	Histidine	Homoserine	IMP	Inosine	Lysine	Methionine	Methionine sulfone	Mevalonic acid	NAD+	NADP+	Ornithine	Phenylalanine	Phosphocreatine	Proline	Propionyl-L-carnitine	S-(Adenosyl)-methionine	Sarcosine	Serine	Serotonine	Threonine	Thymine	Tryptophan	Tyrosine	3-Phosphoglycerate
CntrlKP1339_1	CntrlKP1339	1.2346	7.5011	0.245645	4.41897	0.273637	0.995943	13.3312	4.03994	9.29558	6.69288	1.64422	7.57273	0.249073	0.398854	0.45795	1.60144	0.476513	1.83201	51.938	70.8065	2.81355	46.0393	0.129857	0.107466	2.52153	0.806578	1.33853	2.15391	5.35182	2.72207	0.935128	17.2104	4.01531	1.1998	1.10438	3.24455	5.54649	47.2578	1.6924	4.68734	13.3312	8.92611	0.76941	0.806578	2.75234	0.977802	5.24259	12.088
CntrlKP1339_2	CntrlKP1339	1.34495	8.31569	0.38116	5.4526	0.284946	1.26082	16.3711	6.46102	13.2297	8.78326	1.7795	8.54534	0.319281		0.504365	1.75216	0.527213	1.53449	65.8466	113.225	3.05456	56.4306	0.139434	0.117738	3.69916	0.984513	0.983661	1.4905	7.73652	3.55223	1.02192	50.8776	5.41449	1.29792	2.18576	4.68062	11.9519	49.911	1.94323	5.09927	16.3711	11.4313	0.840486	0.984513	3.03686	1.20573	5.85345	11.3262
CntrlKP1339_3	CntrlKP1339	1.20805	6.03349	0.160666	1.78817	0.290403	0.863	13.4445	5.06463	10.0966	8.34543	1.51974	8.19782	0.197727		0.453013	1.57003	0.439801	0.618217	57.8916	76.7273	2.12452	54.3125	0.123182	0.136735	2.6874	0.81093	0.852332	4.79733	6.20977	3.01057	0.914213	35.9142	4.2228	1.16526	1.21812	3.47593	1.61567	44.8114	2.11924	4.58832	13.4445	11.8646	0.754477	0.81093	2.76216	1.01086	5.224	7.59022
CntrlKP1339_6	CntrlKP1339	1.20945	8.85959	0.216738	2.09525	0.264267	0.708435	14.4382	6.89393	12.223	9.68221	1.50766	8.3295	0.285413	0.39431	0.450471	1.5728	0.419917	0.613853	59.3584	98.1867	3.18781	52.0344	0.116453	0.10633	3.3716	1.08253	1.03133	2.02439	8.00752	3.45705	0.92036	49.0287	3.98668	1.17056	1.95281	4.28731	5.28481	47.4177	1.72542	4.60675	14.4382	12.5461	0.755643	1.08253	2.70501	1.13494	5.31867	18.6405
	RSD	0.0519919	0.160206	0.372983	0.518736	0.0419697	0.24463	0.0977585	0.23301	0.162931	0.149529	0.0788301	0.0511856	0.197966	0.00810237	0.0545974	0.0532866	0.101196	0.546272	0.097206	0.218249	0.16927	0.0859096	0.0770607	0.120274	0.181755	0.147438	0.195728	0.566377	0.184871	0.122068	0.0528728	0.405991	0.153746	0.0509719	0.331111	0.172101	0.704027	0.0439915	0.106917	0.0505305	0.0977585	0.141062	0.0524198	0.147438	0.0535141	0.0984025	0.0552101	0.370189
CntrlOxPt_1	CntrlOxPt	1.45742	8.06086	0.302917	1.87525	0.33121	0.849489	17.5005	6.35179	14.4774	11.2919	1.79948	8.52377	0.367649		0.538101	1.89332	0.539446	0.459926	76.8889	105.491	3.54287	66.613	0.139306	0.130199	3.59595	1.17492		4.17412	8.06614	4.10393	1.09257	52.9989	4.96737	1.35562	1.52692	4.60451	2.42199	59.8672	2.13614	5.50351	17.5005	14.4204	0.90879	1.17492	3.37565	1.273	6.30223	10.2115
CntrlOxPt_2	CntrlOxPt	1.25458	9.26482	0.180019	2.01357	0.272364	0.681645	19.8041	7.37248	14.3789	10.0772	1.59995	8.67916	0.24728		0.466492	1.64312	0.531048	0.488226	68.2858	109.289	3.73033	56.926	0.149223	0.132472	3.75662	1.05975	0.907354	3.40809	8.90218	3.78098	0.944324	32.6999	4.27041	1.25685	1.9269	5.0407	0.073178	59.0875	2.32831	4.75558	19.8041	12.7993	0.783558	1.05975	2.81624	1.24151	5.6513	9.79438
CntrlOxPt_3	CntrlOxPt	1.34527	9.99161	0.253972	3.39935	0.282518	0.797564	15.377	7.91306	14.8913	10.3921	1.7134	9.9402	0.379088		0.498345	1.75004	0.523392	0.919872	68.239	115.995	3.43598	55.4735	0.130272	0.115044	4.19082	1.1969	1.26792	1.56222	9.81594	4.17773	0.998705	63.2895	4.31484	1.31977	2.12323	5.09999	3.21818	51.1198	3.64915	5.09702	15.377	17.1272	0.839508	1.1969		1.30611	5.91193	22.3643
CntrlOxPt_4	CntrlOxPt	1.37076	10.8642	0.0934279	2.65395	0.280823	0.770631	13.6681	7.6401	13.8757	11.1048	1.74265	6.09597	0.331833	0.441459	0.50671	1.78398	0.515559	0.678563	70.3166	107.473	2.96856	61.9718	0.131416	0.118335	3.92608	1.24534	1.08115	2.19736	9.12786	3.91812	1.05193	50.1976	4.04572	1.31726	2.19419	4.99382	2.63606	51.6479	2.40246	5.20545	13.6681	16.7613	0.856288	1.24534	3.08828	1.35407	6.07438	16.2175
CntrlOxPt_5	CntrlOxPt	1.2292	8.79701	0.285717	2.22465	0.255313	0.71322	17.4374	7.4485	14.0312	9.36019	1.51351	10.4688	0.281814	0.371355	0.460716	1.60113	0.44785	0.497443	64.4906	105.575	3.79611	49.7088	0.118198	0.107015	3.83349	1.18663	1.60162	2.02711	8.64117	3.81343	0.941043	43.903	3.88963	1.14517	2.25139	4.67703	4.94005	50.2633	1.81209	4.63769	17.4374	13.8102	0.768179	1.18663	2.72706	1.22068	5.33942	12.0355
	RSD	0.0692114	0.114989	0.387439	0.252752	0.0994118	0.0875559	0.139141	0.0807654	0.0277986	0.0751917	0.0689332	0.19372	0.174806	0.121974	0.0639221	0.0670267	0.0716542	0.318858	0.0655318	0.0398423	0.0937045	0.110853	0.0860775	0.0882932	0.0571791	0.0584881	0.244638	0.404154	0.0721351	0.0443671	0.0661066	0.232834	0.0959059	0.064711	0.146539	0.0462714	0.658659	0.0858859	0.283847	0.0693193	0.139141	0.125837	0.0684751	0.0584881	0.0975326	0.0413925	0.0638215	0.372449
KP1339_2	KP1339	1.23699	8.56537	0.473377	6.85576	0.298112	1.56484	14.7145	4.46021	12.8331	5.93511	1.64919	5.48455	0.262432		0.463256	1.61005	0.427152	2.20545	50.2118	121.178	5.58279	58.5436	0.133709	0.107389	2.65428	0.958771	0.860509	0.743337	5.12797	2.91371	0.955839	62.4679	5.65098	1.19626	1.48496	3.44198	7.50246	52.5121	1.31364	4.68036	14.7145	8.94487	0.773437	0.958771	5.26966	0.992916	5.27162	8.1661
KP1339_3	KP1339	1.22768	8.20647	0.456961	6.96338	0.28088	1.16853	9.85708	4.40508	12.9571	5.65041	1.64176	5.99661	0.595983		0.45631	1.59737	0.448492	1.89928	50.535	117.027	4.84272	60.473	0.130448	0.10501	3.07679	1.01643	0.994671	0.725159	5.2446	2.84835	0.949552	47.6009	5.35271	1.22713	1.87796	3.53296	6.60931	53.6282	1.38812	4.64814	9.85708	12.3287	0.769321	1.01643	2.73326	1.02785	5.26726	7.71932
KP1339_4	KP1339	1.22311	10.1036	0.415397	6.69004	0.268672	1.38041	11.5594	5.76175	14.2438	6.60812	1.62793	6.08815	0.304314	0.370271	0.454588	1.59256	0.434929	1.82049	52.6541	127.934	2.76971	64.3628	0.130343	0.104781	3.11662	1.02048	1.00614	0.525359	7.24145	3.0634	0.941928	63.9112	5.20529	1.21883	1.8993	3.95151	7.16241	52.6762	1.28656	4.67295	11.5594	13.0935	0.763937	1.02048	2.73189	1.09195	5.32364	8.24074
KP1339_5	KP1339	1.27163	8.46341	1.2474	8.00454	0.264035	1.11514	11.9198	4.50294	13.849	6.69626	1.71433	6.76026	0.238906	0.386904	0.472058	1.65338	0.463018	2.50162	51.6577	123.339	3.39452	67.9792	0.136934		2.7801	1.06769	1.15871	0.445559	5.56783	2.96276	0.961249	57.4279	4.73481	1.30458	1.45977	3.51988	3.6933	52.5982	1.46893	4.81853	11.9198	11.6117	0.794661	1.06769	2.82336	1.0369	5.3921	8.10939
KP1339_6	KP1339	1.29685	9.0794	0.842002	8.77219	0.26419	1.51222	10.2968	3.64307	12.8671	5.89506	1.77318	6.97378	0.2569	0.401933	0.479825	1.68799	0.475564	2.53688	50.6727	107.788	3.55144	73.1904	0.141194	0.111291	2.51945	1.02888	1.13264	0.483964	4.56886	2.72387	0.985992	53.4606	4.95349	1.31224	1.11587	3.16685	5.06655	52.7063	1.37888	5.00083	10.2968	10.5986	0.810102	1.02888	2.87215	0.998841	5.43828
	RSD	0.025416	0.0846692	0.519935	0.12037	0.0528405	0.149022	0.163245	0.167283	0.0488704	0.0756938	0.0363933	0.0964982	0.451198	0.0409914	0.0229606	0.0252451	0.0441025	0.151029	0.019567	0.063752	0.285561	0.090654	0.0342782	0.0282086	0.0923081	0.0383541	0.116491	0.238721	0.182311	0.0437468	0.0174835	0.117321	0.0683825	0.0423061	0.208883	0.0799328	0.265476	0.00862743	0.0520973	0.0310924	0.163245	0.142565	0.0248359	0.0383541	0.33794	0.0383445	0.0140792	0.0288725
OxPt_1	OxPt	1.40704	7.92271	0.140244	3.76638	0.295242	1.20833	17.5234	5.12603	12.1726	9.19503	1.81352	9.00039	0.213937	0.45366		1.83025	0.510311	1.47013	64.8327	96.8494	2.44488	66.3867	0.142207	0.124757	3.13262	0.829519	1.00918	2.11824	6.66844	3.31062	1.05474	38.2285	4.48563	1.3643	1.46896	4.47522	11.6062	54.7333	2.24726	5.31629	17.5234	7.70077	0.887568	0.829519	3.1237	1.19724	6.02953	9.67158
OxPt_2	OxPt	1.39915	8.39233	0.228188	4.86951	0.310557	1.12158	17.3716	6.3969	13.4911	8.36793	1.87079	8.23439	0.334122		0.522246	1.82849	0.523215	1.62458	64.2441	106.417	6.7275	57.8131	0.150441	0.122685	3.53103	1.09297	1.23339	2.13111	7.7977	3.64285	1.04907	36.4417	4.30722	1.41244	1.80497	4.50489	5.28598	60.9469	2.67307	5.27453	17.3716	14.0497	0.87379	1.09297	3.1455	1.2588	5.97314	8.91103
OxPt_3	OxPt	1.3685	7.81047	0.141694	4.87515	0.306472	1.03079	15.0125	5.30316	12.1931	9.41752	1.83044	3.96988	0.239745	0.425901	0.507098	1.77872	0.500424	1.8942	65.0409	98.2193	2.98893	65.8758	0.139006	0.125097	3.13034	1.0742	1.11732	2.76213	6.82103	3.14234	1.01714	36.7504	4.56227	1.31398	1.54304	3.88699	3.65201	54.3672	2.20807	5.17401	15.0125	12.9264	0.854092	1.0742	3.67742	1.1712	5.81525	8.49031
OxPt_4	OxPt	1.51259	10.1615	0.15364	2.83974	0.344206	0.983022	17.3731	9.49624	15.3986	11.9102	1.93924	9.21743	0.719163	0.509223	0.563348	1.97003	0.573211	1.11869	69.2977	133.095	4.32663	62.5494	0.150392	0.133398	4.98274	1.39186	1.10557	3.16237	11.3605	4.44556	1.14747	63.6527	3.84222	1.45361	2.89784	5.90288	5.43061	60.7047	2.08282	5.71062	17.3731	18.4661	0.947767	1.39186	3.36336	1.51786	6.62659	9.4242
OxPt_5	OxPt	1.41911	10.0826	0.271648	2.41957	0.317806	0.860595	20.0905	10.3502	19.467	12.3971	1.79445	12.5653	0.404533	0.518682	0.52606	1.84354	0.560303	0.910587	84.5314	155.017	4.96524	75.3764	0.142465	0.124152	5.47929	1.57294	1.17234	3.42973	13.1502	4.93221	1.04861	89.4895	4.44065	1.37434	2.94381	6.61991	5.96862	74.4371	3.69981	5.33781	20.0905	20.8445	0.882633	1.57294		1.5758	6.40404	11.0164
OxPt_6	OxPt	1.42201	8.29403	0.153421	2.90997	0.315139	0.971757	15.6123	6.75677	13.7719	10.4558	1.82736	8.43907	0.333231	0.471224	0.527799	1.85368	0.534636	1.26571	63.4933	105.087	5.1885	56.3701	0.144503	0.127104	3.73641	1.20839	1.15244	3.31135	8.37247	3.65813	1.07789	37.0198	3.93235	1.4035	1.80586	4.62452	3.19834	55.7753	2.36248	5.38256	15.6123	14.2734	0.88827	1.20839	3.35219	1.34708	6.25157	8.92985
	RSD	0.0342086	0.12129	0.303403	0.295794	0.0520575	0.118573	0.103625	0.302232	0.190536	0.155159	0.0282631	0.321038	0.488446	0.0811176	0.0391166	0.0345059	0.0532228	0.257923	0.117789	0.201008	0.351326	0.107519	0.0322249	0.0301698	0.248879	0.218333	0.0665049	0.206882	0.292272	0.179599	0.0417102	0.436951	0.0710959	0.0343706	0.321291	0.20658	0.51507	0.12593	0.235642	0.0341127	0.103625	0.311046	0.0353797	0.218333	0.066912	0.125601	0.0486878	0.0947759
	average RSDs	0.151816
[truncated: 10 more columns]

## Sheet: pmolMetabolitePerµg_imputed
Absolute amounts of metabolites normalized to total protein content with missing value imputation
	Label	3-Methylcytidine	4-Hydroxy-proline	5'-Deoxy-5'-Methylthioadenosine	AMP	Adenine	Adenosine	Alanine	Arginine	Asparagine	Aspartate	CMP	Choline	Citrulline	Cystathionine	Cytidine	Cytosine	Flavinadenin dinucleotide	GMP	Glutamate	Glutamine	Glutathione, oxidized	Glutathione, reduced	Guanine	Guanosine	Histidine	Homoserine	IMP	Inosine	Lysine	Methionine	Methionine sulfone	Mevalonic acid	NAD+	NADP+	Ornithine	Phenylalanine	Phosphocreatine	Proline	Propionyl-L-carnitine	S-(Adenosyl)-methionine	Sarcosine	Serine	Serotonine	Threonine	Thymine	Tryptophan	Tyrosine	3-Phosphoglycerate
CntrlKP1339_1	CntrlKP1339	1.2346	7.5011	0.245645	4.41897	0.273637	0.995943	13.3312	4.03994	9.29558	6.69288	1.64422	7.57273	0.249073	0.398854	0.45795	1.60144	0.476513	1.83201	51.938	70.8065	2.81355	46.0393	0.129857	0.107466	2.52153	0.806578	1.33853	2.15391	5.35182	2.72207	0.935128	17.2104	4.01531	1.1998	1.10438	3.24455	5.54649	47.2578	1.6924	4.68734	13.3312	8.92611	0.76941	0.806578	2.75234	0.977802	5.24259	12.088
CntrlKP1339_2	CntrlKP1339	1.34495	8.31569	0.38116	5.4526	0.284946	1.26082	16.3711	6.46102	13.2297	8.78326	1.7795	8.54534	0.319281	0.036589	0.504365	1.75216	0.527213	1.53449	65.8466	113.225	3.05456	56.4306	0.139434	0.117738	3.69916	0.984513	0.983661	1.4905	7.73652	3.55223	1.02192	50.8776	5.41449	1.29792	2.18576	4.68062	11.9519	49.911	1.94323	5.09927	16.3711	11.4313	0.840486	0.984513	3.03686	1.20573	5.85345	11.3262
CntrlKP1339_3	CntrlKP1339	1.20805	6.03349	0.160666	1.78817	0.290403	0.863	13.4445	5.06463	10.0966	8.34543	1.51974	8.19782	0.197727	0.036589	0.453013	1.57003	0.439801	0.618217	57.8916	76.7273	2.12452	54.3125	0.123182	0.136735	2.6874	0.81093	0.852332	4.79733	6.20977	3.01057	0.914213	35.9142	4.2228	1.16526	1.21812	3.47593	1.61567	44.8114	2.11924	4.58832	13.4445	11.8646	0.754477	0.81093	2.76216	1.01086	5.224	7.59022
CntrlKP1339_6	CntrlKP1339	1.20945	8.85959	0.216738	2.09525	0.264267	0.708435	14.4382	6.89393	12.223	9.68221	1.50766	8.3295	0.285413	0.39431	0.450471	1.5728	0.419917	0.613853	59.3584	98.1867	3.18781	52.0344	0.116453	0.10633	3.3716	1.08253	1.03133	2.02439	8.00752	3.45705	0.92036	49.0287	3.98668	1.17056	1.95281	4.28731	5.28481	47.4177	1.72542	4.60675	14.4382	12.5461	0.755643	1.08253	2.70501	1.13494	5.31867	18.6405
CntrlOxPt_1	CntrlOxPt	1.45742	8.06086	0.302917	1.87525	0.33121	0.849489	17.5005	6.35179	14.4774	11.2919	1.79948	8.52377	0.367649	0.036589	0.538101	1.89332	0.539446	0.459926	76.8889	105.491	3.54287	66.613	0.139306	0.130199	3.59595	1.17492	0.036589	4.17412	8.06614	4.10393	1.09257	52.9989	4.96737	1.35562	1.52692	4.60451	2.42199	59.8672	2.13614	5.50351	17.5005	14.4204	0.90879	1.17492	3.37565	1.273	6.30223	10.2115
CntrlOxPt_2	CntrlOxPt	1.25458	9.26482	0.180019	2.01357	0.272364	0.681645	19.8041	7.37248	14.3789	10.0772	1.59995	8.67916	0.24728	0.036589	0.466492	1.64312	0.531048	0.488226	68.2858	109.289	3.73033	56.926	0.149223	0.132472	3.75662	1.05975	0.907354	3.40809	8.90218	3.78098	0.944324	32.6999	4.27041	1.25685	1.9269	5.0407	0.073178	59.0875	2.32831	4.75558	19.8041	12.7993	0.783558	1.05975	2.81624	1.24151	5.6513	9.79438
CntrlOxPt_3	CntrlOxPt	1.34527	9.99161	0.253972	3.39935	0.282518	0.797564	15.377	7.91306	14.8913	10.3921	1.7134	9.9402	0.379088	0.036589	0.498345	1.75004	0.523392	0.919872	68.239	115.995	3.43598	55.4735	0.130272	0.115044	4.19082	1.1969	1.26792	1.56222	9.81594	4.17773	0.998705	63.2895	4.31484	1.31977	2.12323	5.09999	3.21818	51.1198	3.64915	5.09702	15.377	17.1272	0.839508	1.1969	0.036589	1.30611	5.91193	22.3643
CntrlOxPt_4	CntrlOxPt	1.37076	10.8642	0.0934279	2.65395	0.280823	0.770631	13.6681	7.6401	13.8757	11.1048	1.74265	6.09597	0.331833	0.441459	0.50671	1.78398	0.515559	0.678563	70.3166	107.473	2.96856	61.9718	0.131416	0.118335	3.92608	1.24534	1.08115	2.19736	9.12786	3.91812	1.05193	50.1976	4.04572	1.31726	2.19419	4.99382	2.63606	51.6479	2.40246	5.20545	13.6681	16.7613	0.856288	1.24534	3.08828	1.35407	6.07438	16.2175
CntrlOxPt_5	CntrlOxPt	1.2292	8.79701	0.285717	2.22465	0.255313	0.71322	17.4374	7.4485	14.0312	9.36019	1.51351	10.4688	0.281814	0.371355	0.460716	1.60113	0.44785	0.497443	64.4906	105.575	3.79611	49.7088	0.118198	0.107015	3.83349	1.18663	1.60162	2.02711	8.64117	3.81343	0.941043	43.903	3.88963	1.14517	2.25139	4.67703	4.94005	50.2633	1.81209	4.63769	17.4374	13.8102	0.768179	1.18663	2.72706	1.22068	5.33942	12.0355
KP1339_2	KP1339	1.23699	8.56537	0.473377	6.85576	0.298112	1.56484	14.7145	4.46021	12.8331	5.93511	1.64919	5.48455	0.262432	0.036589	0.463256	1.61005	0.427152	2.20545	50.2118	121.178	5.58279	58.5436	0.133709	0.107389	2.65428	0.958771	0.860509	0.743337	5.12797	2.91371	0.955839	62.4679	5.65098	1.19626	1.48496	3.44198	7.50246	52.5121	1.31364	4.68036	14.7145	8.94487	0.773437	0.958771	5.26966	0.992916	5.27162	8.1661
KP1339_3	KP1339	1.22768	8.20647	0.456961	6.96338	0.28088	1.16853	9.85708	4.40508	12.9571	5.65041	1.64176	5.99661	0.595983	0.036589	0.45631	1.59737	0.448492	1.89928	50.535	117.027	4.84272	60.473	0.130448	0.10501	3.07679	1.01643	0.994671	0.725159	5.2446	2.84835	0.949552	47.6009	5.35271	1.22713	1.87796	3.53296	6.60931	53.6282	1.38812	4.64814	9.85708	12.3287	0.769321	1.01643	2.73326	1.02785	5.26726	7.71932
KP1339_4	KP1339	1.22311	10.1036	0.415397	6.69004	0.268672	1.38041	11.5594	5.76175	14.2438	6.60812	1.62793	6.08815	0.304314	0.370271	0.454588	1.59256	0.434929	1.82049	52.6541	127.934	2.76971	64.3628	0.130343	0.104781	3.11662	1.02048	1.00614	0.525359	7.24145	3.0634	0.941928	63.9112	5.20529	1.21883	1.8993	3.95151	7.16241	52.6762	1.28656	4.67295	11.5594	13.0935	0.763937	1.02048	2.73189	1.09195	5.32364	8.24074
KP1339_5	KP1339	1.27163	8.46341	1.2474	8.00454	0.264035	1.11514	11.9198	4.50294	13.849	6.69626	1.71433	6.76026	0.238906	0.386904	0.472058	1.65338	0.463018	2.50162	51.6577	123.339	3.39452	67.9792	0.136934	0.036589	2.7801	1.06769	1.15871	0.445559	5.56783	2.96276	0.961249	57.4279	4.73481	1.30458	1.45977	3.51988	3.6933	52.5982	1.46893	4.81853	11.9198	11.6117	0.794661	1.06769	2.82336	1.0369	5.3921	8.10939
KP1339_6	KP1339	1.29685	9.0794	0.842002	8.77219	0.26419	1.51222	10.2968	3.64307	12.8671	5.89506	1.77318	6.97378	0.2569	0.401933	0.479825	1.68799	0.475564	2.53688	50.6727	107.788	3.55144	73.1904	0.141194	0.111291	2.51945	1.02888	1.13264	0.483964	4.56886	2.72387	0.985992	53.4606	4.95349	1.31224	1.11587	3.16685	5.06655	52.7063	1.37888	5.00083	10.2968	10.5986	0.810102	1.02888	2.87215	0.998841	5.43828	0.036589
OxPt_1	OxPt	1.40704	7.92271	0.140244	3.76638	0.295242	1.20833	17.5234	5.12603	12.1726	9.19503	1.81352	9.00039	0.213937	0.45366	0.036589	1.83025	0.510311	1.47013	64.8327	96.8494	2.44488	66.3867	0.142207	0.124757	3.13262	0.829519	1.00918	2.11824	6.66844	3.31062	1.05474	38.2285	4.48563	1.3643	1.46896	4.47522	11.6062	54.7333	2.24726	5.31629	17.5234	7.70077	0.887568	0.829519	3.1237	1.19724	6.02953	9.67158
OxPt_2	OxPt	1.39915	8.39233	0.228188	4.86951	0.310557	1.12158	17.3716	6.3969	13.4911	8.36793	1.87079	8.23439	0.334122	0.036589	0.522246	1.82849	0.523215	1.62458	64.2441	106.417	6.7275	57.8131	0.150441	0.122685	3.53103	1.09297	1.23339	2.13111	7.7977	3.64285	1.04907	36.4417	4.30722	1.41244	1.80497	4.50489	5.28598	60.9469	2.67307	5.27453	17.3716	14.0497	0.87379	1.09297	3.1455	1.2588	5.97314	8.91103
OxPt_3	OxPt	1.3685	7.81047	0.141694	4.87515	0.306472	1.03079	15.0125	5.30316	12.1931	9.41752	1.83044	3.96988	0.239745	0.425901	0.507098	1.77872	0.500424	1.8942	65.0409	98.2193	2.98893	65.8758	0.139006	0.125097	3.13034	1.0742	1.11732	2.76213	6.82103	3.14234	1.01714	36.7504	4.56227	1.31398	1.54304	3.88699	3.65201	54.3672	2.20807	5.17401	15.0125	12.9264	0.854092	1.0742	3.67742	1.1712	5.81525	8.49031
OxPt_4	OxPt	1.51259	10.1615	0.15364	2.83974	0.344206	0.983022	17.3731	9.49624	15.3986	11.9102	1.93924	9.21743	0.719163	0.509223	0.563348	1.97003	0.573211	1.11869	69.2977	133.095	4.32663	62.5494	0.150392	0.133398	4.98274	1.39186	1.10557	3.16237	11.3605	4.44556	1.14747	63.6527	3.84222	1.45361	2.89784	5.90288	5.43061	60.7047	2.08282	5.71062	17.3731	18.4661	0.947767	1.39186	3.36336	1.51786	6.62659	9.4242
OxPt_5	OxPt	1.41911	10.0826	0.271648	2.41957	0.317806	0.860595	20.0905	10.3502	19.467	12.3971	1.79445	12.5653	0.404533	0.518682	0.52606	1.84354	0.560303	0.910587	84.5314	155.017	4.96524	75.3764	0.142465	0.124152	5.47929	1.57294	1.17234	3.42973	13.1502	4.93221	1.04861	89.4895	4.44065	1.37434	2.94381	6.61991	5.96862	74.4371	3.69981	5.33781	20.0905	20.8445	0.882633	1.57294	0.036589	1.5758	6.40404	11.0164
OxPt_6	OxPt	1.42201	8.29403	0.153421	2.90997	0.315139	0.971757	15.6123	6.75677	13.7719	10.4558	1.82736	8.43907	0.333231	0.471224	0.527799	1.85368	0.534636	1.26571	63.4933	105.087	5.1885	56.3701	0.144503	0.127104	3.73641	1.20839	1.15244	3.31135	8.37247	3.65813	1.07789	37.0198	3.93235	1.4035	1.80586	4.62452	3.19834	55.7753	2.36248	5.38256	15.6123	14.2734	0.88827	1.20839	3.35219	1.34708	6.25157	8.92985
[truncated: 10 more columns]

## Sheet: pmolMetabolitePerµg_autoscaled
Absolute amounts of metabolites normalized to total protein content with missing value imputation and autoscaling
	Label	3-Methylcytidine	4-Hydroxy-proline	5'-Deoxy-5'-Methylthioadenosine	AMP	Adenine	Adenosine	Alanine	Arginine	Asparagine	Aspartate	CMP	Choline	Citrulline	Cystathionine	Cytidine	Cytosine	Flavinadenin dinucleotide	GMP	Glutamate	Glutamine	Glutathione, oxidized	Glutathione, reduced	Guanine	Guanosine	Histidine	Homoserine	IMP	Inosine	Lysine	Methionine	Methionine sulfone	Mevalonic acid	NAD+	NADP+	Ornithine	Phenylalanine	Phosphocreatine	Proline	Propionyl-L-carnitine	S-(Adenosyl)-methionine	Sarcosine	Serine	Serotonine	Threonine	Thymine	Tryptophan	Tyrosine	3-Phosphoglycerate
CntrlKP1339_1	CntrlKP1339	-0.927815	-1.10296	-0.315178	0.0789115	-0.672066	-0.121999	-0.625334	-1.24807	-2.04767	-1.06189	-0.574647	-0.197029	-0.621535	0.632561	-0.0872901	-0.971813	-0.365429	0.713485	-1.12268	-2.11093	-0.822851	-1.90886	-0.62146	-0.341653	-1.2409	-1.52275	0.970259	-0.0236022	-1.07736	-1.29386	-0.996851	-2.0477	-0.92411	-1.01243	-1.44625	-1.27138	0.137023	-1.08999	-0.597882	-0.934601	-0.625334	-1.32457	-0.95879	-1.52275	-0.0621748	-1.28732	-1.10369	0.357664
CntrlKP1339_2	CntrlKP1339	0.244396	-0.376886	0.178214	0.546136	-0.20869	0.889238	0.428441	0.107276	-0.125786	-0.06202	0.521848	0.305377	-0.0695066	-1.17138	0.347575	0.256331	0.718881	0.27805	0.352739	0.189189	-0.615903	-0.529695	0.355558	0.144855	0.274067	-0.568477	-0.232127	-0.549847	0.0219049	0.0710869	0.326976	0.112209	1.58932	0.0832112	0.681798	0.32731	2.31334	-0.680685	-0.226218	0.259022	0.428441	-0.552905	0.243394	-0.568477	0.193751	0.0509081	0.263972	0.191403
CntrlKP1339_3	CntrlKP1339	-1.20979	-2.41111	-0.624573	-1.11028	0.0148821	-0.629552	-0.586084	-0.674438	-1.65634	-0.27144	-1.58361	0.125865	-1.02526	-1.17138	-0.133548	-1.22775	-1.15058	-1.06297	-0.491123	-1.78988	-1.41448	-0.810811	-1.30243	1.0446	-1.0275	-1.49941	-0.677107	2.07326	-0.68187	-0.819512	-1.31586	-0.847764	-0.551377	-1.39809	-1.22243	-1.01379	-1.19853	-1.46738	0.0345788	-1.22152	-0.586084	-0.41942	-1.21137	-1.49941	-0.0533466	-1.09323	-1.14531	-0.623956
CntrlKP1339_6	CntrlKP1339	-1.19493	0.107915	-0.420424	-0.971471	-1.056	-1.21966	-0.241587	0.349626	-0.617579	0.367968	-1.68146	0.193886	-0.335803	0.609932	-0.15736	-1.20518	-1.57585	-1.06936	-0.335531	-0.626252	-0.501494	-1.11317	-1.98898	-0.395447	-0.147321	-0.0428063	-0.0706239	-0.126347	0.146827	-0.0854049	-1.2221	-0.00640428	-0.975532	-1.33891	0.22338	-0.110536	0.0481134	-1.06531	-0.548959	-1.16812	-0.241587	-0.2095	-1.19164	-0.0428063	-0.104749	-0.364682	-0.93337	1.78773
CntrlOxPt_1	CntrlOxPt	1.43894	-0.60403	-0.106657	-1.07092	1.68689	-0.681135	0.819957	0.0461269	0.483713	1.13789	0.683783	0.294236	0.310798	-1.17138	0.663642	1.40656	0.980508	-1.29464	1.52412	-0.230207	-0.19662	0.82175	0.34244	0.735048	0.1413	0.452678	-3.44107	1.57891	0.173847	0.97819	1.40457	0.248302	0.786142	0.727466	-0.614734	0.242578	-0.924569	0.855203	0.0596233	1.43034	0.819957	0.367846	1.39869	0.452678	0.498487	0.445894	1.26875	-0.0518676
CntrlOxPt_2	CntrlOxPt	-0.715526	0.469114	-0.554113	-1.00839	-0.72424	-1.32194	1.61851	0.617522	0.435619	0.556877	-0.933438	0.374502	-0.635628	-1.17138	-0.00725711	-0.632199	0.800899	-1.25322	0.611499	-0.0242179	-0.0356592	-0.463933	1.35415	0.842702	0.347996	-0.16495	-0.490679	0.971259	0.559234	0.447194	-0.856587	-1.05398	-0.465862	-0.375449	0.172374	0.728166	-1.72261	0.734919	0.344352	-0.736848	1.61851	-0.1315	-0.719491	-0.16495	-0.00469605	0.261021	-0.188639	-0.142907
CntrlOxPt_3	CntrlOxPt	0.247697	1.11693	-0.284859	-0.381982	-0.308201	-0.879376	0.0838428	0.920148	0.685934	0.707525	-0.0139369	1.0259	0.400738	-1.17138	0.291175	0.239074	0.637153	-0.621484	0.606534	0.339388	-0.288403	-0.656723	-0.579132	0.0172901	0.90656	0.57056	0.731011	-0.492956	0.980444	1.09953	-0.0271297	0.908493	-0.386047	0.327145	0.558736	0.794171	-0.654053	-0.494216	2.30146	0.252519	0.0838428	1.20162	0.226846	0.57056	-2.50499	0.640276	0.394912	2.60042
CntrlOxPt_4	CntrlOxPt	0.518457	1.89475	-0.869378	-0.718925	-0.377644	-0.982204	-0.508548	0.767338	0.189794	1.04841	0.223188	-0.959852	0.0291806	0.844718	0.369539	0.515587	0.469638	-0.974654	0.826924	-0.122702	-0.689749	0.205764	-0.462504	0.17314	0.565993	0.830362	0.0982079	0.0108581	0.663265	0.672687	0.784757	0.0685866	-0.869483	0.299137	0.698383	0.67597	-0.851837	-0.412741	0.454227	0.566693	-0.508548	1.08891	0.510666	0.830362	0.240001	0.921855	0.758626	1.25891
CntrlOxPt_5	CntrlOxPt	-0.985113	0.0521399	-0.16928	-0.912979	-1.42289	-1.20139	0.798079	0.660081	0.265772	0.213939	-1.63409	1.29897	-0.3641	0.495624	-0.0613744	-0.974293	-0.978456	-1.23973	0.208904	-0.22563	0.0208251	-1.42183	-1.81088	-0.362995	0.446879	0.515511	1.86168	-0.124186	0.438918	0.500547	-0.906633	-0.335245	-1.14988	-1.62239	0.810942	0.323311	-0.0690234	-0.626341	-0.420529	-1.07845	0.798079	0.17987	-0.9796	0.515511	-0.0849109	0.138694	-0.8869	0.346196
KP1339_2	KP1339	-0.902384	-0.154331	0.513963	1.1804	0.330753	2.04996	-0.145824	-1.0128	-0.319513	-1.42434	-0.534329	-1.27569	-0.516495	-1.17138	-0.0375822	-0.901641	-1.42111	1.26003	-1.30581	0.620416	1.55496	-0.249247	-0.228497	-0.34529	-1.07011	-0.70653	-0.649402	-1.14253	-1.18055	-0.978766	-0.680956	0.855784	2.01414	-1.05196	-0.697311	-1.05159	0.801592	-0.27943	-1.15909	-0.954818	-0.145824	-1.31879	-0.890667	-0.70653	2.20215	-1.19858	-1.03871	-0.498273
KP1339_3	KP1339	-1.00127	-0.474236	0.454195	1.22905	-0.37529	0.536926	-1.82966	-1.04366	-0.258981	-1.56052	-0.594561	-1.01118	2.10612	-1.17138	-0.102658	-1.00498	-0.964709	0.811942	-1.27152	0.395364	0.919491	0.00683504	-0.56124	-0.457976	-0.526576	-0.397297	-0.194824	-1.15695	-1.12678	-1.08622	-0.776835	-0.0980068	1.47834	-0.707226	0.0760829	-0.950301	0.498132	-0.107247	-1.04874	-1.04817	-1.82966	-0.276487	-0.960285	-0.397297	-0.0793417	-0.993456	-1.04846	-0.59578
KP1339_4	KP1339	-1.04981	1.21675	0.302865	1.10549	-0.875501	1.34582	-1.23954	-0.284181	0.369617	-1.10243	-0.706633	-0.963893	-0.187186	0.490228	-0.118793	-1.04412	-1.25478	0.696616	-1.04673	0.9868	-0.860492	0.523105	-0.571954	-0.468815	-0.475342	-0.375598	-0.155974	-1.31544	-0.206303	-0.732646	-0.893125	0.948379	1.21353	-0.799964	0.118062	-0.484357	0.686054	-0.254117	-1.19921	-0.976278	-1.23954	-0.0408817	-1.05136	-0.375598	-0.0805703	-0.617118	-0.922238	-0.481982
KP1339_5	KP1339	-0.534489	-0.245215	3.33207	1.69968	-1.06551	0.333086	-1.11462	-0.988878	0.176758	-1.06027	-0.00633251	-0.616713	-0.701471	0.573054	0.0448891	-0.548545	-0.654041	1.6935	-1.15242	0.737634	-0.323998	1.00308	0.100506	-3.69853	-0.908253	-0.122382	0.360987	-1.37874	-0.977785	-0.898123	-0.598426	0.532445	0.368375	0.157479	-0.746872	-0.964865	-0.492625	-0.266145	-0.928992	-0.554455	-1.11462	-0.497315	-0.531687	-0.122382	0.00170985	-0.940358	-0.768957	-0.510649
KP1339_6	KP1339	-0.266551	0.30384	1.85607	2.04668	-1.05915	1.84906	-1.67723	-1.47024	-0.302904	-1.4435	0.470638	-0.50642	-0.55999	0.647893	0.117659	-0.266583	-0.385719	1.7451	-1.25691	-0.105645	-0.189258	1.69473	0.535018	-0.160501	-1.24357	-0.33055	0.27267	-1.34827	-1.43827	-1.2909	-0.221039	0.277919	0.761209	0.243069	-1.42364	-1.35787	-0.0260448	-0.249477	-1.06242	-0.0262218	-1.67723	-0.809403	-0.270523	-0.33055	0.0455931	-1.16379	-0.665571	-2.2725
OxPt_1	OxPt	0.903897	-0.727168	-0.698926	-0.216077	0.213155	0.688858	0.827887	-0.640065	-0.642201	0.134942	0.797585	0.540435	-0.897794	0.905473	-4.03503	0.892584	0.357409	0.183847	0.245185	-0.698769	-1.13941	0.791726	0.638448	0.477286	-0.454752	-1.39971	-0.145657	-0.0519004	-0.47044	-0.326163	0.827573	-0.699287	-0.0792449	0.824388	-0.728797	0.0986547	2.19588	0.0632243	0.224262	0.887871	0.827887	-1.70201	1.03974	-1.39971	0.271861	0.00106364	0.658207	-0.169709
OxPt_2	OxPt	0.82003	-0.308573	-0.378735	0.282566	0.840689	0.35766	0.775246	0.0713822	0.00192484	-0.260681	1.26181	0.144756	0.0471831	-1.17138	0.515096	0.878254	0.633387	0.409901	0.182749	-0.179972	2.53786	-0.346195	1.47843	0.379189	0.0577838	0.0132037	0.614033	-0.0416928	0.0501075	0.220078	0.740995	-0.81392	-0.399725	1.36188	-0.0675602	0.131681	0.0485093	1.02177	0.855198	0.76686	0.775246	0.253648	0.806698	0.0132037	0.291467	0.362525	0.531947	-0.335695
OxPt_3	OxPt	0.494436	-0.827211	-0.693648	0.285118	0.673309	0.0110494	-0.0425056	-0.540906	-0.632186	0.241359	0.934755	-2.0581	-0.694875	0.767244	0.373175	0.472748	0.145944	0.804502	0.267273	-0.624485	-0.672262	0.723905	0.311841	0.493412	-0.457688	-0.0874714	0.220743	0.458861	-0.400104	-0.602847	0.254063	-0.794114	0.0584232	0.262513	-0.583004	-0.556188	-0.506653	0.00675184	0.166198	0.475583	-0.0425056	-0.092353	0.473535	-0.0874714	0.769935	-0.151809	0.178437	-0.427515
OxPt_4	OxPt	2.02498	1.2684	-0.650153	-0.634941	2.2194	-0.171329	0.775796	1.80643	0.933753	1.43366	1.8166	0.652549	3.07465	1.18216	0.90019	2.03158	1.70263	-0.330508	0.718842	1.26662	0.476352	0.282413	1.4734	0.886576	1.92532	1.61616	0.18095	0.776348	1.69242	1.53989	2.24192	0.93179	-1.23505	1.8216	2.08309	1.68797	0.0976505	0.984403	-0.0193814	2.03048	0.775796	1.61404	2.05794	1.61616	0.487433	1.88354	1.99497	-0.223698
OxPt_5	OxPt	1.03203	1.19807	-0.220503	-0.82487	1.13769	-0.638737	1.71778	2.28447	2.9212	1.66655	0.643061	2.3819	0.600804	1.22926	0.550834	1.00089	1.42658	-0.635073	2.33483	2.45536	1.0247	1.98487	0.664698	0.448631	2.56412	2.5873	0.407172	0.988424	2.51743	2.34004	0.734088	2.58934	-0.160047	0.936475	2.17356	2.48619	0.280446	3.10284	2.37653	0.950216	1.71778	2.34665	0.956275	2.5873	-2.50499	2.22372	1.49671	0.123801
OxPt_6	OxPt	1.06282	-0.396188	-0.650953	-0.603197	1.02841	-0.214337	0.165384	0.272844	0.13907	0.737988	0.909777	0.250484	0.0401727	0.992937	0.567123	1.0835	0.877642	-0.115324	0.103109	-0.252086	1.2164	-0.537716	0.872584	0.588474	0.321986	0.632161	0.339754	0.894528	0.315056	0.245202	1.1806	-0.776833	-1.07313	1.26207	-0.0658073	0.264856	-0.660795	0.223967	0.394992	1.07988	0.165384	0.322564	1.05162	0.632161	0.477385	0.880864	1.15533	-0.331589
[truncated: 10 more columns]

## Sheet: protein_µg
Sample	µg protein	average [µg]	SD	RSD [%]
3D_KP1339_2	18.8902
3D_KP1339_3	19.0344
3D_KP1339_4	19.1066
3D_KP1339_5	18.3854
3D_KP1339_6	18.0249	18.6883	0.465657	0.024917
3D_CntrlKP1339_1	18.9623
3D_CntrlKP1339_2	17.3759
3D_CntrlKP1339_3	19.3469
3D_CntrlKP1339_6	19.3229	18.752	0.934116	0.0498142
3D_OxPt_1	16.6067
3D_OxPt_2	16.7029
3D_OxPt_3	17.1115
3D_OxPt_4	15.453
3D_OxPt_5	16.5346
3D_OxPt_6	16.4385	16.4745	0.552062	0.03351
3D_CntrlOxPt_1	16.0539
3D_CntrlOxPt_2	18.6258
3D_CntrlOxPt_3	17.3759
3D_CntrlOxPt_4	17.0634
3D_CntrlOxPt_5	19.0104	17.6259	1.20071	0.0681219

## Sheet: pathways_oxaliplatin
Pathway results for Oxaliplatin vs. its control by MetaboAnalyst 4.0 Pathway Analysis module
	Total Cmpd	Hits	Raw p	#NAME?	Holm adjust	FDR	Impact
Purine metabolism	65	9	0.0043865	5.4292	0.18862	0.18862	0.28592
Pyrimidine metabolism	39	6	0.012808	4.3577	0.53793	0.27537	0.21199
Pentose and glucuronate interconversions	18	2	0.070191	2.6565	1	0.48282	0
Starch and sucrose metabolism	18	1	0.11225	2.187	1	0.48282	0.13486
Amino sugar and nucleotide sugar metabolism	37	1	0.11225	2.187	1	0.48282	0.08431
Galactose metabolism	27	1	0.11225	2.187	1	0.48282	0.00995
Glycolysis / Gluconeogenesis	26	3	0.11708	2.1449	1	0.48282	0
Tryptophan metabolism	41	2	0.13052	2.0362	1	0.48282	0.24798
Pentose phosphate pathway	22	1	0.13583	1.9963	1	0.48282	0.13089
Ubiquinone and other terpenoid-quinone biosynthesis	9	1	0.1412	1.9576	1	0.48282	0
Glutathione metabolism	28	5	0.14259	1.9478	1	0.48282	0.3044
Pantothenate and CoA biosynthesis	19	2	0.14916	1.9027	1	0.48282	0
Fructose and mannose metabolism	20	1	0.16842	1.7813	1	0.48282	0.00311
Glycerolipid metabolism	16	1	0.16842	1.7813	1	0.48282	0
Inositol phosphate metabolism	30	1	0.16842	1.7813	1	0.48282	0
Citrate cycle (TCA cycle)	20	3	0.19288	1.6457	1	0.48526	0.11257
Tyrosine metabolism	42	2	0.194	1.6399	1	0.48526	0.16435
Nicotinate and nicotinamide metabolism	15	3	0.20447	1.5873	1	0.48526	0.23465
Arginine and proline metabolism	38	6	0.21442	1.5398	1	0.48526	0.33229
Cysteine and methionine metabolism	33	5	0.23419	1.4516	1	0.50352	0.37844
beta-Alanine metabolism	21	3	0.28043	1.2714	1	0.55817	0
Riboflavin metabolism	4	1	0.28558	1.2532	1	0.55817	0
Phenylalanine, tyrosine and tryptophan biosynthesis	4	2	0.32007	1.1392	1	0.57347	1
Phenylalanine metabolism	10	2	0.32007	1.1392	1	0.57347	0.35714
Pyruvate metabolism	22	2	0.33593	1.0909	1	0.5778	0
Glyoxylate and dicarboxylate metabolism	32	4	0.35167	1.0451	1	0.58161	0.06614
Glycerophospholipid metabolism	36	2	0.39837	0.92038	1	0.63444	0.04478
Glycine, serine and threonine metabolism	33	5	0.68403	0.37976	1	0.97987	0.31
Aminoacyl-tRNA biosynthesis	48	15	0.71257	0.33888	1	0.97987	0.16667
D-Glutamine and D-glutamate metabolism	6	2	0.72838	0.31694	1	0.97987	0.5
Nitrogen metabolism	6	2	0.72838	0.31694	1	0.97987	0
Selenocompound metabolism	20	1	0.75001	0.28768	1	0.97987	0
Porphyrin and chlorophyll metabolism	30	1	0.79909	0.22428	1	0.97987	0
Arginine biosynthesis	14	7	0.84101	0.17316	1	0.97987	0.48223
Valine, leucine and isoleucine biosynthesis	8	1	0.85801	0.15314	1	0.97987	0
Terpenoid backbone biosynthesis	18	1	0.88346	0.12391	1	0.97987	0.11429
Sphingolipid metabolism	21	1	0.90382	0.10112	1	0.97987	0
Alanine, aspartate and glutamate metabolism	28	7	0.92219	0.081001	1	0.97987	0.53686
Lysine degradation	25	1	0.92517	0.077779	1	0.97987	0
Biotin metabolism	10	1	0.92517	0.077779	1	0.97987	0
Butanoate metabolism	15	2	0.95316	0.047977	1	0.97987	0
Histidine metabolism	16	3	0.95708	0.043867	1	0.97987	0.22131
Propanoate metabolism	23	1	0.98033	0.019869	1	0.98033	0

## Sheet: pathways_KP1339
Pathway results for KP1339 vs. its control by MetaboAnalyst 4.0 Pathway Analysis module
	Total Cmpd	Hits	Raw p	#NAME?	Holm adjust	FDR	Impact
D-Glutamine and D-glutamate metabolism	6	2	7.4085e-06	11.813	0.00031856	0.00015928	0.5
Nitrogen metabolism	6	2	7.4085e-06	11.813	0.00031856	0.00015928	0
Alanine, aspartate and glutamate metabolism	28	7	6.205e-05	9.6876	0.002544	0.00088938	0.53686
Glutathione metabolism	28	5	0.0012487	6.6857	0.049947	0.013423	0.3044
Glycerophospholipid metabolism	36	2	0.0019011	6.2653	0.074143	0.016349	0.04478
Pentose phosphate pathway	22	1	0.0027971	5.8792	0.10629	0.020046	0.13089
Glycine, serine and threonine metabolism	33	5	0.00548	5.2066	0.20276	0.033663	0.31
Purine metabolism	65	9	0.0088338	4.7292	0.31802	0.041185	0.28592
Glyoxylate and dicarboxylate metabolism	32	4	0.0092207	4.6863	0.32272	0.041185	0.06614
Nicotinate and nicotinamide metabolism	15	3	0.0095779	4.6483	0.32565	0.041185	0.23465
Arginine biosynthesis	14	7	0.014554	4.2299	0.48028	0.056892	0.48223
Pantothenate and CoA biosynthesis	19	2	0.019036	3.9614	0.60915	0.06558	0
Porphyrin and chlorophyll metabolism	30	1	0.020673	3.8789	0.64086	0.06558	0
Glycolysis / Gluconeogenesis	26	3	0.021352	3.8466	0.64086	0.06558	0
Aminoacyl-tRNA biosynthesis	48	15	0.024581	3.7058	0.71284	0.070465	0.16667
Pentose and glucuronate interconversions	18	2	0.026977	3.6128	0.75536	0.072501	0
Pyruvate metabolism	22	2	0.029777	3.514	0.80398	0.072821	0
Histidine metabolism	16	3	0.030483	3.4906	0.80398	0.072821	0.22131
Fructose and mannose metabolism	20	1	0.041012	3.1939	1	0.083977	0.00311
Glycerolipid metabolism	16	1	0.041012	3.1939	1	0.083977	0
Inositol phosphate metabolism	30	1	0.041012	3.1939	1	0.083977	0
Terpenoid backbone biosynthesis	18	1	0.043645	3.1317	1	0.085305	0.11429
Arginine and proline metabolism	38	6	0.047208	3.0532	1	0.087877	0.33229
Selenocompound metabolism	20	1	0.049048	3.015	1	0.087877	0
beta-Alanine metabolism	21	3	0.059914	2.8148	1	0.10103	0
Butanoate metabolism	15	2	0.061088	2.7954	1	0.10103	0
Lysine degradation	25	1	0.13491	2.0032	1	0.20718	0
Biotin metabolism	10	1	0.13491	2.0032	1	0.20718	0
Valine, leucine and isoleucine biosynthesis	8	1	0.16544	1.7991	1	0.24531	0
Propanoate metabolism	23	1	0.24535	1.4051	1	0.3443	0
Pyrimidine metabolism	39	6	0.24822	1.3935	1	0.3443	0.21199
Starch and sucrose metabolism	18	1	0.2919	1.2313	1	0.36917	0.13486
Amino sugar and nucleotide sugar metabolism	37	1	0.2919	1.2313	1	0.36917	0.08431
Galactose metabolism	27	1	0.2919	1.2313	1	0.36917	0.00995
Cysteine and methionine metabolism	33	5	0.37109	0.9913	1	0.45591	0.37844
Phenylalanine, tyrosine and tryptophan biosynthesis	4	2	0.42243	0.86174	1	0.49093	1
Phenylalanine metabolism	10	2	0.42243	0.86174	1	0.49093	0.35714
Riboflavin metabolism	4	1	0.50864	0.67602	1	0.57556	0
Ubiquinone and other terpenoid-quinone biosynthesis	9	1	0.61874	0.48007	1	0.6709	0
Tryptophan metabolism	41	2	0.62409	0.47146	1	0.6709	0.24798
Citrate cycle (TCA cycle)	20	3	0.73813	0.30363	1	0.77414	0.11257
Tyrosine metabolism	42	2	0.87119	0.1379	1	0.89193	0.16435
Sphingolipid metabolism	21	1	0.91159	0.092569	1	0.91159	0

## Sheet: significant_cmpds_oxaliPt
Significant compounds (p < 0.05) based on oxaliplatin treated single MTS (N=6) and its control group (N=5)
	FC	log2(FC)	raw.pval	#NAME?
Adenosine	1.3499	0.4329	0.0018473	2.7335
GMP	2.2678	1.1813	0.0019428	2.7116
CMP	1.1029	0.14125	0.0092471	2.034
NADP	1.0845	0.11706	0.023602	1.627
UMP	1.6328	0.70732	0.02658	1.5754
Uracil	0.87889	-0.18624	0.045729	1.3398

## Sheet: significant_cmpds_KP1339
Significant compounds (p < 0.05) based on KP1339 treated single MTS (N=%) and. its control group (N=4)
	FC	log2(FC)	raw.pval	#NAME?
Proline	1.1156	0.15785	0.00066176	3.1793
Choline	0.76711	-0.38249	0.001096	2.9602
Propionyl-L-carnitine	0.73111	-0.45184	0.001128	2.9477
Ribose-5-phosphate/Ribulose-5-phosphate	0.42845	-1.2228	0.0027971	2.5533
AMP	2.1686	1.1167	0.0030247	2.5193
Lactate	0.42134	-1.247	0.0031726	2.4986
Aspartate	0.73508	-0.44403	0.0075883	2.1199
Glutathione, reduced	1.2434	0.31427	0.0092973	2.0316
GMP	1.9073	0.93155	0.014444	1.8403
Glutamine	1.3312	0.41268	0.016107	1.793
Inosine	0.22345	-2.1619	0.017231	1.7637
Glutamate	0.87045	-0.20017	0.020673	1.6846
N-Acetyl-serine	0.87045	-0.20017	0.020673	1.6846
Adenosine	1.4087	0.4944	0.030527	1.5153
Dihydroxyacetonephosphate	0.43902	-1.1876	0.041012	1.3871
Asparagine	1.1908	0.2519	0.043158	1.3649
Mevalonic acid	1.4892	0.57455	0.043645	1.3601
Alanine	0.81059	-0.30295	0.049048	1.3094
Sarcosine	0.81059	-0.30295	0.049048	1.3094
